# Supplementary material for: Gridded birth and pregnancy datasets for Africa, Latin America and the Caribbean
Source: Sci Data. 2018 May 22;5:180090. doi: 10.1038/sdata.2018.90 (PMC5963337; doi:10.1038/sdata.2018.90)
Supplement: Supplementary file 1 [file sdata201890-isa1.zip]

Archive with 3 entries (3 files):
- i_Investigation.txt
- s_study_Tejedor-Garavito.txt
- a_assay_Tejedor-Garavito.txt
