# Supplementary material for: Gridded birth and pregnancy datasets for Africa, Latin America and the Caribbean
Source: Sci Data. 2018 May 22;5:180090. doi: 10.1038/sdata.2018.90 (PMC5963337; doi:10.1038/sdata.2018.90)
Supplement: Supplementary file 1 [file sdata201890-isa1.zip › i_Investigation.txt]

# Investigation File generated for Scientific Data with Investigation File Authoring Tool version 0.1.0 on 06/04/2018 - This metadata file is CC0
ONTOLOGY SOURCE REFERENCE
Term Source Name	IAO	NCBITAXON	GAZ	ERO	NCIT	OBI	EFO
Term Source File	http://data.bioontology.org/ontologies/IAO	http://data.bioontology.org/ontologies/NCBITAXON	http://data.bioontology.org/ontologies/GAZ	http://data.bioontology.org/ontologies/ERO	http://data.bioontology.org/ontologies/NCIT	http://data.bioontology.org/ontologies/OBI	http://data.bioontology.org/ontologies/EFO
Term Source Version	2015-02-23	2016AB	$Revision: 1.512 $	2013-08-02	17.06d	2014-08-18	2.94
Term Source Description	Information Artifact Ontology	National Center for Biotechnology Information (NCBI) Organismal Classification	Gazetteer	Eagle-I Research Resource Ontology	National Cancer Institute Thesaurus	Ontology for Biomedical Investigations	Experimental Factor Ontology
INVESTIGATION
Investigation Identifier
Investigation Title
Investigation Description
Investigation Submission Date
Investigation Public Release Date
INVESTIGATION PUBLICATIONS
Investigation PubMed ID
Investigation Publication DOI
Investigation Publication Author List
Investigation Publication Title
Investigation Publication Status
Investigation Publication Status Term Accession Number
Investigation Publication Status Term Source REF
INVESTIGATION CONTACTS
Investigation Person Last Name
Investigation Person Mid Initials
Investigation Person First Name
Investigation Person Address
Investigation Person Phone
Investigation Person Fax
Investigation Person Email
Investigation Person Affiliation
Investigation Person Roles
Investigation Person Roles Term Accession Number
Investigation Person Roles Term Source REF
STUDY
Study Identifier	10.1038/sdata.2018.90
Study Title	Gridded birth and pregnancy datasets for Africa, Latin America and the Caribbean
Study Submission Date	11/10/2017
Study Public Release Date	22/05/2018
Study Description	http://www.nature.com/articles/sdata201890#abstract
Study File Name	s_study_Tejedor-Garavito.txt
Comment[Subject Keywords]	/;/;///
Comment[Manuscript Licence]	CC BY-4.0
Comment[Experimental Metadata Licence]	CC0
Comment[Supplementary Information File Name]		Supplementary Information
Comment[Supplementary Information File Type]	x-zip-compressed	vnd.openxmlformats-officedocument.wordprocessingml.document
Comment[Supplementary Information File URL]	http://www.nature.com/articles/sdata201890#supplementary-information	http://www.nature.com/articles/sdata201890#supplementary-information
Comment[Data Repository]	University of Southampton;University of Southampton;University of Southampton;University of Southampton;University of Southampton;University of Southampton
Comment[Data Record Accession]	doi:10.5258/SOTON/WP00138;doi:10.5258/SOTON/WP00004;doi:10.5258/SOTON/WP00529;doi:10.5258/SOTON/WP00528;doi:10.5258/SOTON/WP00527;doi:10.5258/SOTON/WP00526
Comment[Data Record URI]	https://dx.doi.org/10.5258/SOTON/WP00138;https://dx.doi.org/10.5258/SOTON/WP00004;doi:10.5258/SOTON/WP00529;doi:10.5258/SOTON/WP00528;doi:10.5258/SOTON/WP00527;doi:10.5258/SOTON/WP00526
STUDY DESIGN DESCRIPTORS
Study Design Type	data integration objective	source-based data analysis objective
Study Design Type Term Accession Number	ERO:0100092	ERO:0100121
Study Design Type Term Source REF	ERO	ERO
STUDY PUBLICATIONS
Study PubMed ID
Study Publication DOI
Study Publication Author List
Study Publication Title
Study Publication Status
Study Publication Status Term Accession Number
Study Publication Status Term Source REF
STUDY FACTORS
Study Factor Name	source data type	continent
Study Factor Type	Data Source	geographic location
Study Factor Type Term Accession Number	NCIT:C16493	GAZ:00000448
Study Factor Type Term Source REF	NCIT	OBI
STUDY ASSAYS
Study Assay Measurement Type	population measurement
Study Assay Measurement Type Term Accession Number	http://www.ebi.ac.uk/efo/EFO_0004557
Study Assay Measurement Type Term Source REF	EFO
Study Assay Technology Type	computational modeling technique
Study Assay Technology Type Term Accession Number	ERO:0001251
Study Assay Technology Type Term Source REF	ERO
Study Assay Technology Platform	""
Study Assay File Name	a_assay_Tejedor-Garavito.txt
STUDY PROTOCOLS
Study Protocol Name	Data sources	The basis for estimation: population distributions	Calculating the proportion of women of reproductive age	Estimating fertility rates	Estimating the number of births from fertility, population and age structure	Estimating the distribution of pregnancies
Study Protocol Type	selection	computational modeling technique	information processor function	data transformation	data transformation	data transformation
Study Protocol Type Term Accession Number	OBI:0001928	ERO:0001251	OBI:0000392	OBI:0200000	OBI:0200000	OBI:0200000
Study Protocol Type Term Source REF	OBI	ERO	OBI	OBI	OBI	OBI
Study Protocol Description						
Study Protocol URI	""	""	""	""	""	""
Study Protocol Version						
Study Protocol Parameters Name	""	""	""	""	""	""
Study Protocol Parameters Name Term Accession Number	""	""	""	""	""	""
Study Protocol Parameters Name Term Source REF	""	""	""	""	""	""
Study Protocol Components Name	""	""	""	""	""	""
Study Protocol Components Type	""	""	""	""	""	""
Study Protocol Components Type Term Accession Number	""	""	""	""	""	""
Study Protocol Components Type Term Source REF	""	""	""	""	""	""
STUDY CONTACTS
Study Person Last Name	James	Tejedor-Garavito	Hanspal	Campbell-Sutton	Hornby	Pezzulo	Nilsen	Sorichetta	Ruktanonchai	Carioli	Kerr	Matthews	Tatem
Study Person First Name	W.H.M.	N.	S.E.	A.	G.M.	C.	K.	A.	C.W.	A.	D.	Z.	A.J.
Study Person Mid Initials													
Study Person Email	""	ntg@geodata.soton.ac.uk	""	""	""	""	""	""	""	""	""	""	""
Study Person Phone													
Study Person Fax													
Study Person Address													
Study Person Affiliation	WorldPop, Geography and Environment, University of Southampton, Highfield Campus, Southampton SO17 1BJ, UK	WorldPop, Geography and Environment, University of Southampton, Highfield Campus, Southampton SO17 1BJ, UK	WorldPop, Geography and Environment, University of Southampton, Highfield Campus, Southampton SO17 1BJ, UK	GeoData, University of Southampton, Highfield Campus, Southampton SO17 1BJ, UK	WorldPop, Geography and Environment, University of Southampton, Highfield Campus, Southampton SO17 1BJ, UK	WorldPop, Geography and Environment, University of Southampton, Highfield Campus, Southampton SO17 1BJ, UK	WorldPop, Geography and Environment, University of Southampton, Highfield Campus, Southampton SO17 1BJ, UK	WorldPop, Geography and Environment, University of Southampton, Highfield Campus, Southampton SO17 1BJ, UK	WorldPop, Geography and Environment, University of Southampton, Highfield Campus, Southampton SO17 1BJ, UK	WorldPop, Geography and Environment, University of Southampton, Highfield Campus, Southampton SO17 1BJ, UK	WorldPop, Geography and Environment, University of Southampton, Highfield Campus, Southampton SO17 1BJ, UK	Division of Social Statistics and Demography & Centre for Global Health, Population, Poverty and Policy, Faculty of Social and Human Sciences, University of Southampton, Southampton SO17 1BJ, UK	WorldPop, Geography and Environment, University of Southampton, Highfield Campus, Southampton SO17 1BJ, UK
Study Person Roles													
Study Person Roles Term Accession Number													
Study Person Roles Term Source REF													
Comment[Study Person ORCID]		0000-0002-1140-6263											
Comment[Funder]													
Comment[FundRef ID]													
Comment[Funder Term Source REF]													
Comment[Grant Identifier]													
