# Supplementary material for: Gridded birth and pregnancy datasets for Africa, Latin America and the Caribbean
Source: Sci Data. 2018 May 22;5:180090. doi: 10.1038/sdata.2018.90 (PMC5963337; doi:10.1038/sdata.2018.90)
Supplement: Supplementary file 1 [file sdata201890-isa1.zip › s_study_Tejedor-Garavito.txt]

Source Name	Material Type	Term Source REF	Term Accession Number	Characteristics[organism]	Term Source REF	Term Accession Number	Characteristics[geographical location]	Term Source REF	Term Accession Number	Protocol REF	Comment[year]	Sample Name	Factor Value[source data type]	Factor Value[continent]
Statistics Department, Government of Anguilla	data set	IAO	IAO:0000100	Homo sapiens	NCBITAXON	NCBITaxon:9606	Anguilla	GAZ	GAZ:00009159	Data sources	2001	AIA	Census	Latin America and Caribbean
Statistics Division, Government of Antigua and Barbuda	data set	IAO	IAO:0000100	Homo sapiens	NCBITAXON	NCBITaxon:9606	Antigua and Barbuda	GAZ	GAZ:00006883	Data sources	2011	ATG	Census	Latin America and Caribbean
Instituto Nacional de Estadistica y Censos, argentina	data set	IAO	IAO:0000100	Homo sapiens	NCBITAXON	NCBITaxon:9606	Argentina	GAZ	GAZ:00002928	Data sources	2010	ARG	Census	Latin America and Caribbean
Central Bureau of Statistics, aruba	data set	IAO	IAO:0000100	Homo sapiens	NCBITAXON	NCBITaxon:9606	Aruba	GAZ	GAZ:00004025	Data sources	2010	ABW	Census	Latin America and Caribbean
Department of Statistics, The Commonwealth of The Bahamas	data set	IAO	IAO:0000100	Homo sapiens	NCBITAXON	NCBITaxon:9606	The Bahamas	GAZ	GAZ:00002733	Data sources	2010	BHS	Census	Latin America and Caribbean
Barbados Statistical Service	data set	IAO	IAO:0000100	Homo sapiens	NCBITAXON	NCBITaxon:9606	Barbados	GAZ	GAZ:00001251	Data sources	2010	BRB	Census	Latin America and Caribbean
Statistical Institute of Belize	data set	IAO	IAO:0000100	Homo sapiens	NCBITAXON	NCBITaxon:9606	Belize	GAZ	GAZ:00002934	Data sources	2010	BLZ	Census	Latin America and Caribbean
Instituto Nacional de Estadistica, Bolivia	data set	IAO	IAO:0000100	Homo sapiens	NCBITAXON	NCBITaxon:9606	Bolivia	GAZ	GAZ:00002511	Data sources	2012	BOL	Census	Latin America and Caribbean
Central Bureau of Statistics, Netherlands antilles and Island Registries	data set	IAO	IAO:0000100	Homo sapiens	NCBITAXON	NCBITaxon:9606	Bonaire, Saint Eustatius and Saba	GAZ	GAZ:00324062	Data sources	2016	BES	Annual Stats	Latin America and Caribbean
Instituto Brasileiro de Geografia e Estatistica	data set	IAO	IAO:0000100	Homo sapiens	NCBITAXON	NCBITaxon:9606	Brazil	GAZ	GAZ:00002828	Data sources	2010	BRA	Census	Latin America and Caribbean
Central Statistics Office, Government of the Virgin Islands	data set	IAO	IAO:0000100	Homo sapiens	NCBITAXON	NCBITaxon:9606	British Virgin Islands	GAZ	GAZ:00003961	Data sources	2010	VGB	Census	Latin America and Caribbean
Economics and Statistics Office, Cayman Islands Government	data set	IAO	IAO:0000100	Homo sapiens	NCBITAXON	NCBITaxon:9606	Cayman Islands	GAZ	GAZ:00003986	Data sources	2010	CYM	Census	Latin America and Caribbean
Instituto Nacional de Estadisticas, Chile	data set	IAO	IAO:0000100	Homo sapiens	NCBITAXON	NCBITaxon:9606	Chile	GAZ	GAZ:00002825	Data sources	2014	CHL	Census	Latin America and Caribbean
National administrative Department of Statistics, Colombia	data set	IAO	IAO:0000100	Homo sapiens	NCBITAXON	NCBITaxon:9606	Colombia	GAZ	GAZ:00002929	Data sources	2005	COL	Census	Latin America and Caribbean
Instituto Nacional de Estadistica y Censos, Costa Rica	data set	IAO	IAO:0000100	Homo sapiens	NCBITAXON	NCBITaxon:9606	Costa Rica	GAZ	GAZ:00002901	Data sources	2011	CRI	Census	Latin America and Caribbean
La Oficina Nacional de Estadisticas de Cuba	data set	IAO	IAO:0000100	Homo sapiens	NCBITAXON	NCBITaxon:9606	Cuba	GAZ	GAZ:00003762	Data sources	2012	CUB	Census	Latin America and Caribbean
Central Bureau of Statistics, Curacao	data set	IAO	IAO:0000100	Homo sapiens	NCBITAXON	NCBITaxon:9606	Country of Curacao	GAZ	GAZ:00012582	Data sources	2011	CUW	Census	Latin America and Caribbean
Central Statistics Office, Dominica	data set	IAO	IAO:0000100	Homo sapiens	NCBITAXON	NCBITaxon:9606	Dominica	GAZ	GAZ:00006890	Data sources	2011	DMA	Census	Latin America and Caribbean
Oficina Nacional de Estadistica, Dominican Republic	data set	IAO	IAO:0000100	Homo sapiens	NCBITAXON	NCBITaxon:9606	Dominican Republic	GAZ	GAZ:00003952	Data sources	2010	DOM	Census	Latin America and Caribbean
Instituto Nacional de Estadisticas, Ecuador	data set	IAO	IAO:0000100	Homo sapiens	NCBITAXON	NCBITaxon:9606	Ecuador	GAZ	GAZ:00002912	Data sources	2010	ECU	Census	Latin America and Caribbean
Directorate-General for Statistics and Census, El Salvador	data set	IAO	IAO:0000100	Homo sapiens	NCBITAXON	NCBITaxon:9606	El Salvador	GAZ	GAZ:00002935	Data sources	2009	SLV	Annual Stats	Latin America and Caribbean
Falkland Islands Government	data set	IAO	IAO:0000100	Homo sapiens	NCBITAXON	NCBITaxon:9606	Falkland Islands	GAZ	GAZ:00001412	Data sources	2012	FLK	Census	Latin America and Caribbean
Institut National de la Statistique et des Etudes Economiques, France	data set	IAO	IAO:0000100	Homo sapiens	NCBITAXON	NCBITaxon:9606	Guyane	GAZ	GAZ:00002516	Data sources	2016	GUF	Annual Stats	Latin America and Caribbean
Regional Statistics Sub-Programme, Caribbean Community	data set	IAO	IAO:0000100	Homo sapiens	NCBITAXON	NCBITaxon:9606	Grenada	GAZ	GAZ:02000573	Data sources	2001	GRD	Census	Latin America and Caribbean
Institut National de la Statistique et des Etudes Economiques, France	data set	IAO	IAO:0000100	Homo sapiens	NCBITAXON	NCBITaxon:9606	Department of Guadeloupe	GAZ	GAZ:00067135	Data sources	2016	GLP	Annual Stats	Latin America and Caribbean
Instituto Nacional de Estadistica, Guatemala	data set	IAO	IAO:0000100	Homo sapiens	NCBITAXON	NCBITaxon:9606	Guatemala	GAZ	GAZ:00002936	Data sources	2002	GTM	Census	Latin America and Caribbean
Bureau of Statistics, Guyana	data set	IAO	IAO:0000100	Homo sapiens	NCBITAXON	NCBITaxon:9606	Guyana	GAZ	GAZ:00002522	Data sources	2012	GUY	Census	Latin America and Caribbean
Institut Haitien de Statistique et d Informatique, Haiti	data set	IAO	IAO:0000100	Homo sapiens	NCBITAXON	NCBITaxon:9606	Haiti	GAZ	GAZ:00003953	Data sources	2001	HTI	Census	Latin America and Caribbean
Instituto Nacional de Estadistica, Honduras	data set	IAO	IAO:0000100	Homo sapiens	NCBITAXON	NCBITaxon:9606	Honduras	GAZ	GAZ:00002894	Data sources	2013	HND	Census	Latin America and Caribbean
Statistical Institute of Jamaica	data set	IAO	IAO:0000100	Homo sapiens	NCBITAXON	NCBITaxon:9606	Jamaica	GAZ	GAZ:00251084	Data sources	2011	JAM	Census	Latin America and Caribbean
Institut National de la Statistique et des Etudes Economiques, France	data set	IAO	IAO:0000100	Homo sapiens	NCBITAXON	NCBITaxon:9606	Department of Martinique	GAZ	GAZ:00003947	Data sources	2016	MTQ	Annual Stats	Latin America and Caribbean
Instituto Nacional de Estadistica y Geografia, Mexico	data set	IAO	IAO:0000100	Homo sapiens	NCBITAXON	NCBITaxon:9606	Mexico	GAZ	GAZ:00002852	Data sources	2010	MEX	Census	Latin America and Caribbean
Statistics Department, Montserrat	data set	IAO	IAO:0000100	Homo sapiens	NCBITAXON	NCBITaxon:9606	Montserrat	GAZ	GAZ:00003988	Data sources	2011	MSR	Census	Latin America and Caribbean
Instituto Nacional de Informacion de Desarrollo, Nicaragua	data set	IAO	IAO:0000100	Homo sapiens	NCBITAXON	NCBITaxon:9606	Nicaragua	GAZ	GAZ:00002978	Data sources	2005	NIC	Census	Latin America and Caribbean
Instituto Nacional de Estadistica y Censos, Panama	data set	IAO	IAO:0000100	Homo sapiens	NCBITAXON	NCBITaxon:9606	Panama	GAZ	GAZ:00002892	Data sources	2010	PAN	Census	Latin America and Caribbean
Integrated Public Use Microdata Series, International_IPUMSI	data set	IAO	IAO:0000100	Homo sapiens	NCBITAXON	NCBITaxon:9606	Paraguay	GAZ	GAZ:00002933	Data sources	2002	PRY	Census microdata	Latin America and Caribbean
Instituto Nacional de Estadistica e Informatica, Peru	data set	IAO	IAO:0000100	Homo sapiens	NCBITAXON	NCBITaxon:9606	Peru	GAZ	GAZ:00002932	Data sources	2007	PER	Census	Latin America and Caribbean
Instituto de Estadisticas de Puerto Rico	data set	IAO	IAO:0000100	Homo sapiens	NCBITAXON	NCBITaxon:9606	Puerto Rico	GAZ	GAZ:00002822	Data sources	2010	PRI	Census	Latin America and Caribbean
Institut National de la Statistique et des Etudes Economiques, France	data set	IAO	IAO:0000100	Homo sapiens	NCBITAXON	NCBITaxon:9606	Saint-Barthelemy	GAZ	GAZ:00005840	Data sources	2013	BLM	Annual Stats	Latin America and Caribbean
Regional Statistics Sub-Programme, Caribbean Community	data set	IAO	IAO:0000100	Homo sapiens	NCBITAXON	NCBITaxon:9606	Saint Kitts and Nevis	GAZ	GAZ:00006906	Data sources	2001	KNA	Census	Latin America and Caribbean
Central Statistics Office, Saint Lucia	data set	IAO	IAO:0000100	Homo sapiens	NCBITAXON	NCBITaxon:9606	Saint Lucia	GAZ	GAZ:00006909	Data sources	2010	LCA	Census	Latin America and Caribbean
Institut National de la Statistique et des Etudes Economiques, France	data set	IAO	IAO:0000100	Homo sapiens	NCBITAXON	NCBITaxon:9606	Saint Martin	GAZ	GAZ:00005841	Data sources	2013	MAF	Census	Latin America and Caribbean
Statistics Office, St. Vincent	data set	IAO	IAO:0000100	Homo sapiens	NCBITAXON	NCBITaxon:9606	Saint Vincent and the Grenadines	GAZ	GAZ:02000565	Data sources	2012	VCT	Census	Latin America and Caribbean
Department of Statistics, Sint Maarten	data set	IAO	IAO:0000100	Homo sapiens	NCBITAXON	NCBITaxon:9606	Sint Maarten	GAZ	GAZ:00012579	Data sources	2011	SXM	Census	Latin America and Caribbean
General Bureau of Statistics, Suriname	data set	IAO	IAO:0000100	Homo sapiens	NCBITAXON	NCBITaxon:9606	Suriname	GAZ	GAZ:00002525	Data sources	2012	SUR	Census	Latin America and Caribbean
Central Statistical Office, Trinidad and Tobago	data set	IAO	IAO:0000100	Homo sapiens	NCBITAXON	NCBITaxon:9606	Trinidad and Tobago	GAZ	GAZ:00003767	Data sources	2000	TTO	Census	Latin America and Caribbean
Statistical Office, Turks and Caicos Islands	data set	IAO	IAO:0000100	Homo sapiens	NCBITAXON	NCBITaxon:9606	Turks and Caicos Islands	GAZ	GAZ:00003955	Data sources	2012	TCA	Census	Latin America and Caribbean
Instituto Nacional de Estadistica, Uruguay	data set	IAO	IAO:0000100	Homo sapiens	NCBITAXON	NCBITaxon:9606	Uruguay	GAZ	GAZ:00002930	Data sources	2011	URY	Census	Latin America and Caribbean
Instituto Nacional de Estadistica, Venezuela	data set	IAO	IAO:0000100	Homo sapiens	NCBITAXON	NCBITaxon:9606	Venezuela	GAZ	GAZ:00002931	Data sources	2011	VEN	Census	Latin America and Caribbean
U.S. Census Data and Statistics, USa	data set	IAO	IAO:0000100	Homo sapiens	NCBITAXON	NCBITaxon:9606	United States Virgin Islands	GAZ	GAZ:00003959	Data sources	2010	VIR	Census	Latin America and Caribbean
Office National des Statistique, algeria	data set	IAO	IAO:0000100	Homo sapiens	NCBITAXON	NCBITaxon:9606	Algeria	GAZ	GAZ:00000563	Data sources	2008	DZA	Census	Africa
MEaSURE Demographic and Health Surveys, USaID	data set	IAO	IAO:0000100	Homo sapiens	NCBITAXON	NCBITaxon:9606	Angola	GAZ	GAZ:00001095	Data sources	2011	AGO	Demographic and Health Surveys- Malaria Indicators Surveys	Africa
MEaSURE Demographic and Health Surveys, USaID	data set	IAO	IAO:0000100	Homo sapiens	NCBITAXON	NCBITaxon:9606	Benin	GAZ	GAZ:00000904	Data sources	2011	BEN	Demographic and Health Surveys	Africa
Central Statistics Office, Botswana	data set	IAO	IAO:0000100	Homo sapiens	NCBITAXON	NCBITaxon:9606	Botswana	GAZ	GAZ:00001097	Data sources	2006	BWA	Census	Africa
Institut National de la Statistique et de la Demographie, Burkina Faso	data set	IAO	IAO:0000100	Homo sapiens	NCBITAXON	NCBITaxon:9606	Burkina Faso	GAZ	GAZ:00000905	Data sources	2006	BFA	Census	Africa
MEaSURE Demographic and Health Surveys, USaID	data set	IAO	IAO:0000100	Homo sapiens	NCBITAXON	NCBITaxon:9606	Burundi	GAZ	GAZ:00001090	Data sources	2010	BDI	Demographic and Health Surveys	Africa
MEaSURE Demographic and Health Surveys, USaID	data set	IAO	IAO:0000100	Homo sapiens	NCBITAXON	NCBITaxon:9606	Cameroon	GAZ	GAZ:00001093	Data sources	2011	CMR	Demographic and Health Surveys	Africa
Instituto Nacional de Estatistica, Cape Verde	data set	IAO	IAO:0000100	Homo sapiens	NCBITAXON	NCBITaxon:9606	Cape Verde	GAZ	GAZ:00001227	Data sources	2010	CPV	Census	Africa
UNICEF	data set	IAO	IAO:0000100	Homo sapiens	NCBITAXON	NCBITaxon:9606	Central African Republic	GAZ	GAZ:00001089	Data sources	2006	CAF	Multiple Indicator Cluster Surveys	Africa
MEaSURE Demographic and Health Surveys, USaID	data set	IAO	IAO:0000100	Homo sapiens	NCBITAXON	NCBITaxon:9606	Chad	GAZ	GAZ:00000586	Data sources	2004	TCD	Demographic and Health Surveys	Africa
Department of Statistics, Comoros	data set	IAO	IAO:0000100	Homo sapiens	NCBITAXON	NCBITaxon:9606	Comoros	GAZ	GAZ:00005820	Data sources	2001	COM	Census	Africa
MEaSURE Demographic and Health Surveys, USaID	data set	IAO	IAO:0000100	Homo sapiens	NCBITAXON	NCBITaxon:9606	Republic of Congo	GAZ	GAZ:00001088	Data sources	2009	COG	Demographic and Health Surveys-Aids Indicator Surveys	Africa
MEaSURE Demographic and Health Surveys, USaID	data set	IAO	IAO:0000100	Homo sapiens	NCBITAXON	NCBITaxon:9606	Democratic Republic of the Congo	GAZ	GAZ:00001086	Data sources	2013	COD	Demographic and Health Surveys	Africa
MEaSURE Demographic and Health Surveys, USaID	data set	IAO	IAO:0000100	Homo sapiens	NCBITAXON	NCBITaxon:9606	Cote d'Ivoire	GAZ	GAZ:00000906	Data sources	2005	CIV	Demographic and Health Surveys-Aids Indicator Surveys	Africa
UNICEF	data set	IAO	IAO:0000100	Homo sapiens	NCBITAXON	NCBITaxon:9606	Djibouti	GAZ	GAZ:00000582	Data sources	2006	DJI	Multiple Indicator Cluster Surveys	Africa
Integrated Public Use Microdata Series, International_IPUMSI	data set	IAO	IAO:0000100	Homo sapiens	NCBITAXON	NCBITaxon:9606	Egypt	GAZ	GAZ:00003934	Data sources	2006	EGY	Census microdata	Africa
World Population Prospects, United Nations Population Division	data set	IAO	IAO:0000100	Homo sapiens	NCBITAXON	NCBITaxon:9606	Equatorial Guinea	GAZ	GAZ:00001091	Data sources	2010	GNQ	United Nations	Africa
World Population Prospects, United Nations Population Division	data set	IAO	IAO:0000100	Homo sapiens	NCBITAXON	NCBITaxon:9606	Eritrea	GAZ	GAZ:00000581	Data sources	2010	ERI	United Nations	Africa
Central Statistical agency of Ethiopia	data set	IAO	IAO:0000100	Homo sapiens	NCBITAXON	NCBITaxon:9606	Ethiopia	GAZ	GAZ:00000567	Data sources	2007	ETH	Census	Africa
MEaSURE Demographic and Health Surveys, USaID	data set	IAO	IAO:0000100	Homo sapiens	NCBITAXON	NCBITaxon:9606	Gabon	GAZ	GAZ:00001092	Data sources	2012	GAB	Demographic and Health Surveys	Africa
MEaSURE Demographic and Health Surveys, USaID	data set	IAO	IAO:0000100	Homo sapiens	NCBITAXON	NCBITaxon:9606	Gambia	GAZ	GAZ:00000907	Data sources	2006	GMB	Multiple Indicator Cluster Surveys	Africa
United States Census Bureau, USaID	data set	IAO	IAO:0000100	Homo sapiens	NCBITAXON	NCBITaxon:9606	Ghana	GAZ	GAZ:00000908	Data sources	2010	GHA	Census - USCB	Africa
MEaSURE Demographic and Health Surveys, USaID	data set	IAO	IAO:0000100	Homo sapiens	NCBITAXON	NCBITaxon:9606	Guinea	GAZ	GAZ:00000909	Data sources	2012	GIN	Demographic and Health Surveys	Africa
UNICEF	data set	IAO	IAO:0000100	Homo sapiens	NCBITAXON	NCBITaxon:9606	Guinea-Bissau	GAZ	GAZ:00000910	Data sources	2006	GNB	Multiple Indicator Cluster Surveys	Africa
United States Census Bureau, USaID	data set	IAO	IAO:0000100	Homo sapiens	NCBITAXON	NCBITaxon:9606	Kenya	GAZ	GAZ:00001101	Data sources	2010	KEN	Census - USCB	Africa
Lesotho Bureau of Statistics	data set	IAO	IAO:0000100	Homo sapiens	NCBITAXON	NCBITaxon:9606	Lesotho	GAZ	GAZ:00001098	Data sources	2004	LSO	Census	Africa
Liberia Institute of Statistics and Geo-Information Service	data set	IAO	IAO:0000100	Homo sapiens	NCBITAXON	NCBITaxon:9606	Liberia	GAZ	GAZ:00000911	Data sources	2008	LBR	Census	Africa
World Population Prospects, United Nations Population Division	data set	IAO	IAO:0000100	Homo sapiens	NCBITAXON	NCBITaxon:9606	Libya	GAZ	GAZ:00000566	Data sources	2010	LBY	United Nations	Africa
MEaSURE Demographic and Health Surveys, USaID	data set	IAO	IAO:0000100	Homo sapiens	NCBITAXON	NCBITaxon:9606	Madagascar	GAZ	GAZ:00001108	Data sources	2009	MDG	Demographic and Health Surveys	Africa
National Statistical Office, Malawi	data set	IAO	IAO:0000100	Homo sapiens	NCBITAXON	NCBITaxon:9606	Malawi	GAZ	GAZ:00001105	Data sources	2008	MWI	Census	Africa
MEaSURE Demographic and Health Surveys, USaID	data set	IAO	IAO:0000100	Homo sapiens	NCBITAXON	NCBITaxon:9606	Mali	GAZ	GAZ:00000584	Data sources	2012	MLI	Demographic and Health Surveys	Africa
UNICEF	data set	IAO	IAO:0000100	Homo sapiens	NCBITAXON	NCBITaxon:9606	Mauritania	GAZ	GAZ:00000583	Data sources	2007	MRT	Multiple Indicator Cluster Surveys	Africa
National Statistics Office, Mauritius	data set	IAO	IAO:0000100	Homo sapiens	NCBITAXON	NCBITaxon:9606	Mauritius	GAZ	GAZ:00003745	Data sources	2011	MUS	Census	Africa
Institut National de la Statistique et des Etudes Economiques, France	data set	IAO	IAO:0000100	Homo sapiens	NCBITAXON	NCBITaxon:9606	Mayotte	GAZ	GAZ:00003943	Data sources	2016	MYT	Census	Africa
Haut Commissariat au Plan, Morocco	data set	IAO	IAO:0000100	Homo sapiens	NCBITAXON	NCBITaxon:9606	Morocco	GAZ	GAZ:00000565	Data sources	2004	MAR	Census	Africa
Instituto Nacional de Estatistica, Mozambique	data set	IAO	IAO:0000100	Homo sapiens	NCBITAXON	NCBITaxon:9606	Mozambique	GAZ	GAZ:00001100	Data sources	2007	MOZ	Census	Africa
United States Census Bureau, USaID	data set	IAO	IAO:0000100	Homo sapiens	NCBITAXON	NCBITaxon:9606	Namibia	GAZ	GAZ:00001096	Data sources	2010	NAM	Census - USCB	Africa
MEaSURE Demographic and Health Surveys, USaID	data set	IAO	IAO:0000100	Homo sapiens	NCBITAXON	NCBITaxon:9606	Niger	GAZ	GAZ:00000585	Data sources	2012	NER	Demographic and Health Surveys	Africa
National Bureau of Statistics, Nigeria	data set	IAO	IAO:0000100	Homo sapiens	NCBITAXON	NCBITaxon:9606	Nigeria	GAZ	GAZ:00000912	Data sources	2006	NGA	Census	Africa
Institut National de la Statistique et des Etudes Economiques, France	data set	IAO	IAO:0000100	Homo sapiens	NCBITAXON	NCBITaxon:9606	Reunion Island	GAZ	GAZ:00003945	Data sources	2016	REU	Census	Africa
United States Census Bureau, USaID	data set	IAO	IAO:0000100	Homo sapiens	NCBITAXON	NCBITaxon:9606	Rwanda	GAZ	GAZ:00001087	Data sources	2010	RWA	Census - USCB	Africa
National Statistics Office, Saint Helena	data set	IAO	IAO:0000100	Homo sapiens	NCBITAXON	NCBITaxon:9606	Saint Helena	GAZ	GAZ:00000849	Data sources	2008	SHN	Census	Africa
Instituto Nacional de Estatistica, Sao Tome e Principe	data set	IAO	IAO:0000100	Homo sapiens	NCBITAXON	NCBITaxon:9606	Sao Tome and Principe	GAZ	GAZ:00006927	Data sources	2016	STP	Census	Africa
Integrated Public Use Microdata Series, International_IPUMSI	data set	IAO	IAO:0000100	Homo sapiens	NCBITAXON	NCBITaxon:9606	Senegal	GAZ	GAZ:00000913	Data sources	2002	SEN	Census microdata	Africa
National Bureau of Statistics, Seychelles	data set	IAO	IAO:0000100	Homo sapiens	NCBITAXON	NCBITaxon:9606	Seychelles	GAZ	GAZ:00005821	Data sources	2016	SYC	Census	Africa
Statistics Sierra Leone	data set	IAO	IAO:0000100	Homo sapiens	NCBITAXON	NCBITaxon:9606	Sierra Leone	GAZ	GAZ:00000914	Data sources	2004	SLE	Census	Africa
UNICEF	data set	IAO	IAO:0000100	Homo sapiens	NCBITAXON	NCBITaxon:9606	Somalia	GAZ	GAZ:00001104	Data sources	2006	SOM	Multiple Indicator Cluster Surveys	Africa
United States Census Bureau, USaID	data set	IAO	IAO:0000100	Homo sapiens	NCBITAXON	NCBITaxon:9606	Republic of South Africa	GAZ	GAZ:00001094	Data sources	2010	ZAF	Census - USCB	Africa
Integrated Public Use Microdata Series, International_IPUMSI	data set	IAO	IAO:0000100	Homo sapiens	NCBITAXON	NCBITaxon:9606	South Sudan	GAZ	GAZ:00233439	Data sources	2008	SSD	Census microdata	Africa
Integrated Public Use Microdata Series, International_IPUMSI	data set	IAO	IAO:0000100	Homo sapiens	NCBITAXON	NCBITaxon:9606	Sudan	GAZ	GAZ:00000560	Data sources	2008	SDN	Census microdata	Africa
MEaSURE Demographic and Health Surveys, USaID	data set	IAO	IAO:0000100	Homo sapiens	NCBITAXON	NCBITaxon:9606	Swaziland	GAZ	GAZ:00001099	Data sources	2007	SWZ	Demographic and Health Surveys	Africa
United States Census Bureau, USaID	data set	IAO	IAO:0000100	Homo sapiens	NCBITAXON	NCBITaxon:9606	Tanzania	GAZ	GAZ:00001103	Data sources	2010	TZA	Census - USCB	Africa
National Statistics Institute, Tunisia	data set	IAO	IAO:0000100	Homo sapiens	NCBITAXON	NCBITaxon:9606	Togo	GAZ	GAZ:00000915	Data sources	2013	TGO	Demographic and Health Surveys	Africa
MEaSURE Demographic and Health Surveys, USaID	data set	IAO	IAO:0000100	Homo sapiens	NCBITAXON	NCBITaxon:9606	Tunisia	GAZ	GAZ:00000562	Data sources	2004	TUN	Census	Africa
United States Census Bureau, USaID	data set	IAO	IAO:0000100	Homo sapiens	NCBITAXON	NCBITaxon:9606	Uganda	GAZ	GAZ:00001102	Data sources	2011	UGA	Demographic and Health Surveys	Africa
World Population Prospects, United Nations Population Division	data set	IAO	IAO:0000100	Homo sapiens	NCBITAXON	NCBITaxon:9606	Western Sahara	GAZ	GAZ:00000564	Data sources	2010	ESH	United Nations	Africa
United States Census Bureau, USaID	data set	IAO	IAO:0000100	Homo sapiens	NCBITAXON	NCBITaxon:9606	Zambia	GAZ	GAZ:00001107	Data sources	2010	ZMB	Census - USCB	Africa
MEaSURE Demographic and Health Surveys, USaID	data set	IAO	IAO:0000100	Homo sapiens	NCBITAXON	NCBITaxon:9606	Zimbabwe	GAZ	GAZ:00001106	Data sources	2011	ZWE	Demographic and Health Surveys	Africa
