# Supplementary material for: Gridded birth and pregnancy datasets for Africa, Latin America and the Caribbean
Source: Sci Data. 2018 May 22;5:180090. doi: 10.1038/sdata.2018.90 (PMC5963337; doi:10.1038/sdata.2018.90)
Supplement: Supplementary file 1 [file sdata201890-isa1.zip › a_assay_Tejedor-Garavito.txt]

Sample Name	Protocol REF	Assay Name	Raw Data File	Comment[Data Repository]	Comment[Data Record Accession]	Comment[Data Record URI]	Protocol REF	Protocol REF	Protocol REF	Derived Data File	Comment[Data Repository]	Comment[Data Record Accession]	Comment[Data Record URI]	Protocol REF	Derived Data File	Comment[Data Repository]	Comment[Data Record Accession]	Comment[Data Record URI]	Factor Value[source data type]	Factor Value[continent]
AIA	The basis for estimation: population distributions	AIA	Latin America and the Caribbean 1km Population.7z	University of Southampton	doi:10.5258/SOTON/WP00138	https://dx.doi.org/10.5258/SOTON/WP00138	Calculating the proportion of women of reproductive age	Estimating fertility rates	Estimating the number of births from fertility, population and age structure	doi:10.5258/SOTON/WP00529	University of Southampton	doi:10.5258/SOTON/WP00529	https://dx.doi.org/10.5258/SOTON/WP00529	Estimating the distribution of pregnancies	doi:10.5258/SOTON/WP00527	University of Southampton	doi:10.5258/SOTON/WP00527	https://dx.doi.org/10.5258/SOTON/WP00527	Census	Latin America and Caribbean
ATG	The basis for estimation: population distributions	ATG	Latin America and the Caribbean 1km Population.7z	University of Southampton	doi:10.5258/SOTON/WP00138	https://dx.doi.org/10.5258/SOTON/WP00138	Calculating the proportion of women of reproductive age	Estimating fertility rates	Estimating the number of births from fertility, population and age structure	doi:10.5258/SOTON/WP00529	University of Southampton	doi:10.5258/SOTON/WP00529	https://dx.doi.org/10.5258/SOTON/WP00529	Estimating the distribution of pregnancies	doi:10.5258/SOTON/WP00527	University of Southampton	doi:10.5258/SOTON/WP00527	https://dx.doi.org/10.5258/SOTON/WP00527	Census	Latin America and Caribbean
ARG	The basis for estimation: population distributions	ARG	Latin America and the Caribbean 1km Population.7z	University of Southampton	doi:10.5258/SOTON/WP00138	https://dx.doi.org/10.5258/SOTON/WP00138	Calculating the proportion of women of reproductive age	Estimating fertility rates	Estimating the number of births from fertility, population and age structure	doi:10.5258/SOTON/WP00529	University of Southampton	doi:10.5258/SOTON/WP00529	https://dx.doi.org/10.5258/SOTON/WP00529	Estimating the distribution of pregnancies	doi:10.5258/SOTON/WP00527	University of Southampton	doi:10.5258/SOTON/WP00527	https://dx.doi.org/10.5258/SOTON/WP00527	Census	Latin America and Caribbean
ABW	The basis for estimation: population distributions	ABW	Latin America and the Caribbean 1km Population.7z	University of Southampton	doi:10.5258/SOTON/WP00138	https://dx.doi.org/10.5258/SOTON/WP00138	Calculating the proportion of women of reproductive age	Estimating fertility rates	Estimating the number of births from fertility, population and age structure	doi:10.5258/SOTON/WP00529	University of Southampton	doi:10.5258/SOTON/WP00529	https://dx.doi.org/10.5258/SOTON/WP00529	Estimating the distribution of pregnancies	doi:10.5258/SOTON/WP00527	University of Southampton	doi:10.5258/SOTON/WP00527	https://dx.doi.org/10.5258/SOTON/WP00527	Census	Latin America and Caribbean
BHS	The basis for estimation: population distributions	BHS	Latin America and the Caribbean 1km Population.7z	University of Southampton	doi:10.5258/SOTON/WP00138	https://dx.doi.org/10.5258/SOTON/WP00138	Calculating the proportion of women of reproductive age	Estimating fertility rates	Estimating the number of births from fertility, population and age structure	doi:10.5258/SOTON/WP00529	University of Southampton	doi:10.5258/SOTON/WP00529	https://dx.doi.org/10.5258/SOTON/WP00529	Estimating the distribution of pregnancies	doi:10.5258/SOTON/WP00527	University of Southampton	doi:10.5258/SOTON/WP00527	https://dx.doi.org/10.5258/SOTON/WP00527	Census	Latin America and Caribbean
BRB	The basis for estimation: population distributions	BRB	Latin America and the Caribbean 1km Population.7z	University of Southampton	doi:10.5258/SOTON/WP00138	https://dx.doi.org/10.5258/SOTON/WP00138	Calculating the proportion of women of reproductive age	Estimating fertility rates	Estimating the number of births from fertility, population and age structure	doi:10.5258/SOTON/WP00529	University of Southampton	doi:10.5258/SOTON/WP00529	https://dx.doi.org/10.5258/SOTON/WP00529	Estimating the distribution of pregnancies	doi:10.5258/SOTON/WP00527	University of Southampton	doi:10.5258/SOTON/WP00527	https://dx.doi.org/10.5258/SOTON/WP00527	Census	Latin America and Caribbean
BLZ	The basis for estimation: population distributions	BLZ	Latin America and the Caribbean 1km Population.7z	University of Southampton	doi:10.5258/SOTON/WP00138	https://dx.doi.org/10.5258/SOTON/WP00138	Calculating the proportion of women of reproductive age	Estimating fertility rates	Estimating the number of births from fertility, population and age structure	doi:10.5258/SOTON/WP00529	University of Southampton	doi:10.5258/SOTON/WP00529	https://dx.doi.org/10.5258/SOTON/WP00529	Estimating the distribution of pregnancies	doi:10.5258/SOTON/WP00527	University of Southampton	doi:10.5258/SOTON/WP00527	https://dx.doi.org/10.5258/SOTON/WP00527	Census	Latin America and Caribbean
BOL	The basis for estimation: population distributions	BOL	Latin America and the Caribbean 1km Population.7z	University of Southampton	doi:10.5258/SOTON/WP00138	https://dx.doi.org/10.5258/SOTON/WP00138	Calculating the proportion of women of reproductive age	Estimating fertility rates	Estimating the number of births from fertility, population and age structure	doi:10.5258/SOTON/WP00529	University of Southampton	doi:10.5258/SOTON/WP00529	https://dx.doi.org/10.5258/SOTON/WP00529	Estimating the distribution of pregnancies	doi:10.5258/SOTON/WP00527	University of Southampton	doi:10.5258/SOTON/WP00527	https://dx.doi.org/10.5258/SOTON/WP00527	Census	Latin America and Caribbean
BES	The basis for estimation: population distributions	BES	Latin America and the Caribbean 1km Population.7z	University of Southampton	doi:10.5258/SOTON/WP00138	https://dx.doi.org/10.5258/SOTON/WP00138	Calculating the proportion of women of reproductive age	Estimating fertility rates	Estimating the number of births from fertility, population and age structure	doi:10.5258/SOTON/WP00529	University of Southampton	doi:10.5258/SOTON/WP00529	https://dx.doi.org/10.5258/SOTON/WP00529	Estimating the distribution of pregnancies	doi:10.5258/SOTON/WP00527	University of Southampton	doi:10.5258/SOTON/WP00527	https://dx.doi.org/10.5258/SOTON/WP00527	Annual Stats	Latin America and Caribbean
BRA	The basis for estimation: population distributions	BRA	Latin America and the Caribbean 1km Population.7z	University of Southampton	doi:10.5258/SOTON/WP00138	https://dx.doi.org/10.5258/SOTON/WP00138	Calculating the proportion of women of reproductive age	Estimating fertility rates	Estimating the number of births from fertility, population and age structure	doi:10.5258/SOTON/WP00529	University of Southampton	doi:10.5258/SOTON/WP00529	https://dx.doi.org/10.5258/SOTON/WP00529	Estimating the distribution of pregnancies	doi:10.5258/SOTON/WP00527	University of Southampton	doi:10.5258/SOTON/WP00527	https://dx.doi.org/10.5258/SOTON/WP00527	Census	Latin America and Caribbean
VGB	The basis for estimation: population distributions	VGB	Latin America and the Caribbean 1km Population.7z	University of Southampton	doi:10.5258/SOTON/WP00138	https://dx.doi.org/10.5258/SOTON/WP00138	Calculating the proportion of women of reproductive age	Estimating fertility rates	Estimating the number of births from fertility, population and age structure	doi:10.5258/SOTON/WP00529	University of Southampton	doi:10.5258/SOTON/WP00529	https://dx.doi.org/10.5258/SOTON/WP00529	Estimating the distribution of pregnancies	doi:10.5258/SOTON/WP00527	University of Southampton	doi:10.5258/SOTON/WP00527	https://dx.doi.org/10.5258/SOTON/WP00527	Census	Latin America and Caribbean
CYM	The basis for estimation: population distributions	CYM	Latin America and the Caribbean 1km Population.7z	University of Southampton	doi:10.5258/SOTON/WP00138	https://dx.doi.org/10.5258/SOTON/WP00138	Calculating the proportion of women of reproductive age	Estimating fertility rates	Estimating the number of births from fertility, population and age structure	doi:10.5258/SOTON/WP00529	University of Southampton	doi:10.5258/SOTON/WP00529	https://dx.doi.org/10.5258/SOTON/WP00529	Estimating the distribution of pregnancies	doi:10.5258/SOTON/WP00527	University of Southampton	doi:10.5258/SOTON/WP00527	https://dx.doi.org/10.5258/SOTON/WP00527	Census	Latin America and Caribbean
CHL	The basis for estimation: population distributions	CHL	Latin America and the Caribbean 1km Population.7z	University of Southampton	doi:10.5258/SOTON/WP00138	https://dx.doi.org/10.5258/SOTON/WP00138	Calculating the proportion of women of reproductive age	Estimating fertility rates	Estimating the number of births from fertility, population and age structure	doi:10.5258/SOTON/WP00529	University of Southampton	doi:10.5258/SOTON/WP00529	https://dx.doi.org/10.5258/SOTON/WP00529	Estimating the distribution of pregnancies	doi:10.5258/SOTON/WP00527	University of Southampton	doi:10.5258/SOTON/WP00527	https://dx.doi.org/10.5258/SOTON/WP00527	Census	Latin America and Caribbean
COL	The basis for estimation: population distributions	COL	Latin America and the Caribbean 1km Population.7z	University of Southampton	doi:10.5258/SOTON/WP00138	https://dx.doi.org/10.5258/SOTON/WP00138	Calculating the proportion of women of reproductive age	Estimating fertility rates	Estimating the number of births from fertility, population and age structure	doi:10.5258/SOTON/WP00529	University of Southampton	doi:10.5258/SOTON/WP00529	https://dx.doi.org/10.5258/SOTON/WP00529	Estimating the distribution of pregnancies	doi:10.5258/SOTON/WP00527	University of Southampton	doi:10.5258/SOTON/WP00527	https://dx.doi.org/10.5258/SOTON/WP00527	Census	Latin America and Caribbean
CRI	The basis for estimation: population distributions	CRI	Latin America and the Caribbean 1km Population.7z	University of Southampton	doi:10.5258/SOTON/WP00138	https://dx.doi.org/10.5258/SOTON/WP00138	Calculating the proportion of women of reproductive age	Estimating fertility rates	Estimating the number of births from fertility, population and age structure	doi:10.5258/SOTON/WP00529	University of Southampton	doi:10.5258/SOTON/WP00529	https://dx.doi.org/10.5258/SOTON/WP00529	Estimating the distribution of pregnancies	doi:10.5258/SOTON/WP00527	University of Southampton	doi:10.5258/SOTON/WP00527	https://dx.doi.org/10.5258/SOTON/WP00527	Census	Latin America and Caribbean
CUB	The basis for estimation: population distributions	CUB	Latin America and the Caribbean 1km Population.7z	University of Southampton	doi:10.5258/SOTON/WP00138	https://dx.doi.org/10.5258/SOTON/WP00138	Calculating the proportion of women of reproductive age	Estimating fertility rates	Estimating the number of births from fertility, population and age structure	doi:10.5258/SOTON/WP00529	University of Southampton	doi:10.5258/SOTON/WP00529	https://dx.doi.org/10.5258/SOTON/WP00529	Estimating the distribution of pregnancies	doi:10.5258/SOTON/WP00527	University of Southampton	doi:10.5258/SOTON/WP00527	https://dx.doi.org/10.5258/SOTON/WP00527	Census	Latin America and Caribbean
CUW	The basis for estimation: population distributions	CUW	Latin America and the Caribbean 1km Population.7z	University of Southampton	doi:10.5258/SOTON/WP00138	https://dx.doi.org/10.5258/SOTON/WP00138	Calculating the proportion of women of reproductive age	Estimating fertility rates	Estimating the number of births from fertility, population and age structure	doi:10.5258/SOTON/WP00529	University of Southampton	doi:10.5258/SOTON/WP00529	https://dx.doi.org/10.5258/SOTON/WP00529	Estimating the distribution of pregnancies	doi:10.5258/SOTON/WP00527	University of Southampton	doi:10.5258/SOTON/WP00527	https://dx.doi.org/10.5258/SOTON/WP00527	Census	Latin America and Caribbean
DMA	The basis for estimation: population distributions	DMA	Latin America and the Caribbean 1km Population.7z	University of Southampton	doi:10.5258/SOTON/WP00138	https://dx.doi.org/10.5258/SOTON/WP00138	Calculating the proportion of women of reproductive age	Estimating fertility rates	Estimating the number of births from fertility, population and age structure	doi:10.5258/SOTON/WP00529	University of Southampton	doi:10.5258/SOTON/WP00529	https://dx.doi.org/10.5258/SOTON/WP00529	Estimating the distribution of pregnancies	doi:10.5258/SOTON/WP00527	University of Southampton	doi:10.5258/SOTON/WP00527	https://dx.doi.org/10.5258/SOTON/WP00527	Census	Latin America and Caribbean
DOM	The basis for estimation: population distributions	DOM	Latin America and the Caribbean 1km Population.7z	University of Southampton	doi:10.5258/SOTON/WP00138	https://dx.doi.org/10.5258/SOTON/WP00138	Calculating the proportion of women of reproductive age	Estimating fertility rates	Estimating the number of births from fertility, population and age structure	doi:10.5258/SOTON/WP00529	University of Southampton	doi:10.5258/SOTON/WP00529	https://dx.doi.org/10.5258/SOTON/WP00529	Estimating the distribution of pregnancies	doi:10.5258/SOTON/WP00527	University of Southampton	doi:10.5258/SOTON/WP00527	https://dx.doi.org/10.5258/SOTON/WP00527	Census	Latin America and Caribbean
ECU	The basis for estimation: population distributions	ECU	Latin America and the Caribbean 1km Population.7z	University of Southampton	doi:10.5258/SOTON/WP00138	https://dx.doi.org/10.5258/SOTON/WP00138	Calculating the proportion of women of reproductive age	Estimating fertility rates	Estimating the number of births from fertility, population and age structure	doi:10.5258/SOTON/WP00529	University of Southampton	doi:10.5258/SOTON/WP00529	https://dx.doi.org/10.5258/SOTON/WP00529	Estimating the distribution of pregnancies	doi:10.5258/SOTON/WP00527	University of Southampton	doi:10.5258/SOTON/WP00527	https://dx.doi.org/10.5258/SOTON/WP00527	Census	Latin America and Caribbean
SLV	The basis for estimation: population distributions	SLV	Latin America and the Caribbean 1km Population.7z	University of Southampton	doi:10.5258/SOTON/WP00138	https://dx.doi.org/10.5258/SOTON/WP00138	Calculating the proportion of women of reproductive age	Estimating fertility rates	Estimating the number of births from fertility, population and age structure	doi:10.5258/SOTON/WP00529	University of Southampton	doi:10.5258/SOTON/WP00529	https://dx.doi.org/10.5258/SOTON/WP00529	Estimating the distribution of pregnancies	doi:10.5258/SOTON/WP00527	University of Southampton	doi:10.5258/SOTON/WP00527	https://dx.doi.org/10.5258/SOTON/WP00527	Annual Stats	Latin America and Caribbean
FLK	The basis for estimation: population distributions	FLK	Latin America and the Caribbean 1km Population.7z	University of Southampton	doi:10.5258/SOTON/WP00138	https://dx.doi.org/10.5258/SOTON/WP00138	Calculating the proportion of women of reproductive age	Estimating fertility rates	Estimating the number of births from fertility, population and age structure	doi:10.5258/SOTON/WP00529	University of Southampton	doi:10.5258/SOTON/WP00529	https://dx.doi.org/10.5258/SOTON/WP00529	Estimating the distribution of pregnancies	doi:10.5258/SOTON/WP00527	University of Southampton	doi:10.5258/SOTON/WP00527	https://dx.doi.org/10.5258/SOTON/WP00527	Census	Latin America and Caribbean
GUF	The basis for estimation: population distributions	GUF	Latin America and the Caribbean 1km Population.7z	University of Southampton	doi:10.5258/SOTON/WP00138	https://dx.doi.org/10.5258/SOTON/WP00138	Calculating the proportion of women of reproductive age	Estimating fertility rates	Estimating the number of births from fertility, population and age structure	doi:10.5258/SOTON/WP00529	University of Southampton	doi:10.5258/SOTON/WP00529	https://dx.doi.org/10.5258/SOTON/WP00529	Estimating the distribution of pregnancies	doi:10.5258/SOTON/WP00527	University of Southampton	doi:10.5258/SOTON/WP00527	https://dx.doi.org/10.5258/SOTON/WP00527	Annual Stats	Latin America and Caribbean
GRD	The basis for estimation: population distributions	GRD	Latin America and the Caribbean 1km Population.7z	University of Southampton	doi:10.5258/SOTON/WP00138	https://dx.doi.org/10.5258/SOTON/WP00138	Calculating the proportion of women of reproductive age	Estimating fertility rates	Estimating the number of births from fertility, population and age structure	doi:10.5258/SOTON/WP00529	University of Southampton	doi:10.5258/SOTON/WP00529	https://dx.doi.org/10.5258/SOTON/WP00529	Estimating the distribution of pregnancies	doi:10.5258/SOTON/WP00527	University of Southampton	doi:10.5258/SOTON/WP00527	https://dx.doi.org/10.5258/SOTON/WP00527	Census	Latin America and Caribbean
GLP	The basis for estimation: population distributions	GLP	Latin America and the Caribbean 1km Population.7z	University of Southampton	doi:10.5258/SOTON/WP00138	https://dx.doi.org/10.5258/SOTON/WP00138	Calculating the proportion of women of reproductive age	Estimating fertility rates	Estimating the number of births from fertility, population and age structure	doi:10.5258/SOTON/WP00529	University of Southampton	doi:10.5258/SOTON/WP00529	https://dx.doi.org/10.5258/SOTON/WP00529	Estimating the distribution of pregnancies	doi:10.5258/SOTON/WP00527	University of Southampton	doi:10.5258/SOTON/WP00527	https://dx.doi.org/10.5258/SOTON/WP00527	Annual Stats	Latin America and Caribbean
GTM	The basis for estimation: population distributions	GTM	Latin America and the Caribbean 1km Population.7z	University of Southampton	doi:10.5258/SOTON/WP00138	https://dx.doi.org/10.5258/SOTON/WP00138	Calculating the proportion of women of reproductive age	Estimating fertility rates	Estimating the number of births from fertility, population and age structure	doi:10.5258/SOTON/WP00529	University of Southampton	doi:10.5258/SOTON/WP00529	https://dx.doi.org/10.5258/SOTON/WP00529	Estimating the distribution of pregnancies	doi:10.5258/SOTON/WP00527	University of Southampton	doi:10.5258/SOTON/WP00527	https://dx.doi.org/10.5258/SOTON/WP00527	Census	Latin America and Caribbean
GUY	The basis for estimation: population distributions	GUY	Latin America and the Caribbean 1km Population.7z	University of Southampton	doi:10.5258/SOTON/WP00138	https://dx.doi.org/10.5258/SOTON/WP00138	Calculating the proportion of women of reproductive age	Estimating fertility rates	Estimating the number of births from fertility, population and age structure	doi:10.5258/SOTON/WP00529	University of Southampton	doi:10.5258/SOTON/WP00529	https://dx.doi.org/10.5258/SOTON/WP00529	Estimating the distribution of pregnancies	doi:10.5258/SOTON/WP00527	University of Southampton	doi:10.5258/SOTON/WP00527	https://dx.doi.org/10.5258/SOTON/WP00527	Census	Latin America and Caribbean
HTI	The basis for estimation: population distributions	HTI	Latin America and the Caribbean 1km Population.7z	University of Southampton	doi:10.5258/SOTON/WP00138	https://dx.doi.org/10.5258/SOTON/WP00138	Calculating the proportion of women of reproductive age	Estimating fertility rates	Estimating the number of births from fertility, population and age structure	doi:10.5258/SOTON/WP00529	University of Southampton	doi:10.5258/SOTON/WP00529	https://dx.doi.org/10.5258/SOTON/WP00529	Estimating the distribution of pregnancies	doi:10.5258/SOTON/WP00527	University of Southampton	doi:10.5258/SOTON/WP00527	https://dx.doi.org/10.5258/SOTON/WP00527	Census	Latin America and Caribbean
HND	The basis for estimation: population distributions	HND	Latin America and the Caribbean 1km Population.7z	University of Southampton	doi:10.5258/SOTON/WP00138	https://dx.doi.org/10.5258/SOTON/WP00138	Calculating the proportion of women of reproductive age	Estimating fertility rates	Estimating the number of births from fertility, population and age structure	doi:10.5258/SOTON/WP00529	University of Southampton	doi:10.5258/SOTON/WP00529	https://dx.doi.org/10.5258/SOTON/WP00529	Estimating the distribution of pregnancies	doi:10.5258/SOTON/WP00527	University of Southampton	doi:10.5258/SOTON/WP00527	https://dx.doi.org/10.5258/SOTON/WP00527	Census	Latin America and Caribbean
JAM	The basis for estimation: population distributions	JAM	Latin America and the Caribbean 1km Population.7z	University of Southampton	doi:10.5258/SOTON/WP00138	https://dx.doi.org/10.5258/SOTON/WP00138	Calculating the proportion of women of reproductive age	Estimating fertility rates	Estimating the number of births from fertility, population and age structure	doi:10.5258/SOTON/WP00529	University of Southampton	doi:10.5258/SOTON/WP00529	https://dx.doi.org/10.5258/SOTON/WP00529	Estimating the distribution of pregnancies	doi:10.5258/SOTON/WP00527	University of Southampton	doi:10.5258/SOTON/WP00527	https://dx.doi.org/10.5258/SOTON/WP00527	Census	Latin America and Caribbean
MTQ	The basis for estimation: population distributions	MTQ	Latin America and the Caribbean 1km Population.7z	University of Southampton	doi:10.5258/SOTON/WP00138	https://dx.doi.org/10.5258/SOTON/WP00138	Calculating the proportion of women of reproductive age	Estimating fertility rates	Estimating the number of births from fertility, population and age structure	doi:10.5258/SOTON/WP00529	University of Southampton	doi:10.5258/SOTON/WP00529	https://dx.doi.org/10.5258/SOTON/WP00529	Estimating the distribution of pregnancies	doi:10.5258/SOTON/WP00527	University of Southampton	doi:10.5258/SOTON/WP00527	https://dx.doi.org/10.5258/SOTON/WP00527	Annual Stats	Latin America and Caribbean
MEX	The basis for estimation: population distributions	MEX	Latin America and the Caribbean 1km Population.7z	University of Southampton	doi:10.5258/SOTON/WP00138	https://dx.doi.org/10.5258/SOTON/WP00138	Calculating the proportion of women of reproductive age	Estimating fertility rates	Estimating the number of births from fertility, population and age structure	doi:10.5258/SOTON/WP00529	University of Southampton	doi:10.5258/SOTON/WP00529	https://dx.doi.org/10.5258/SOTON/WP00529	Estimating the distribution of pregnancies	doi:10.5258/SOTON/WP00527	University of Southampton	doi:10.5258/SOTON/WP00527	https://dx.doi.org/10.5258/SOTON/WP00527	Census	Latin America and Caribbean
MSR	The basis for estimation: population distributions	MSR	Latin America and the Caribbean 1km Population.7z	University of Southampton	doi:10.5258/SOTON/WP00138	https://dx.doi.org/10.5258/SOTON/WP00138	Calculating the proportion of women of reproductive age	Estimating fertility rates	Estimating the number of births from fertility, population and age structure	doi:10.5258/SOTON/WP00529	University of Southampton	doi:10.5258/SOTON/WP00529	https://dx.doi.org/10.5258/SOTON/WP00529	Estimating the distribution of pregnancies	doi:10.5258/SOTON/WP00527	University of Southampton	doi:10.5258/SOTON/WP00527	https://dx.doi.org/10.5258/SOTON/WP00527	Census	Latin America and Caribbean
NIC	The basis for estimation: population distributions	NIC	Latin America and the Caribbean 1km Population.7z	University of Southampton	doi:10.5258/SOTON/WP00138	https://dx.doi.org/10.5258/SOTON/WP00138	Calculating the proportion of women of reproductive age	Estimating fertility rates	Estimating the number of births from fertility, population and age structure	doi:10.5258/SOTON/WP00529	University of Southampton	doi:10.5258/SOTON/WP00529	https://dx.doi.org/10.5258/SOTON/WP00529	Estimating the distribution of pregnancies	doi:10.5258/SOTON/WP00527	University of Southampton	doi:10.5258/SOTON/WP00527	https://dx.doi.org/10.5258/SOTON/WP00527	Census	Latin America and Caribbean
PAN	The basis for estimation: population distributions	PAN	Latin America and the Caribbean 1km Population.7z	University of Southampton	doi:10.5258/SOTON/WP00138	https://dx.doi.org/10.5258/SOTON/WP00138	Calculating the proportion of women of reproductive age	Estimating fertility rates	Estimating the number of births from fertility, population and age structure	doi:10.5258/SOTON/WP00529	University of Southampton	doi:10.5258/SOTON/WP00529	https://dx.doi.org/10.5258/SOTON/WP00529	Estimating the distribution of pregnancies	doi:10.5258/SOTON/WP00527	University of Southampton	doi:10.5258/SOTON/WP00527	https://dx.doi.org/10.5258/SOTON/WP00527	Census	Latin America and Caribbean
PRY	The basis for estimation: population distributions	PRY	Latin America and the Caribbean 1km Population.7z	University of Southampton	doi:10.5258/SOTON/WP00138	https://dx.doi.org/10.5258/SOTON/WP00138	Calculating the proportion of women of reproductive age	Estimating fertility rates	Estimating the number of births from fertility, population and age structure	doi:10.5258/SOTON/WP00529	University of Southampton	doi:10.5258/SOTON/WP00529	https://dx.doi.org/10.5258/SOTON/WP00529	Estimating the distribution of pregnancies	doi:10.5258/SOTON/WP00527	University of Southampton	doi:10.5258/SOTON/WP00527	https://dx.doi.org/10.5258/SOTON/WP00527	Census microdata	Latin America and Caribbean
PER	The basis for estimation: population distributions	PER	Latin America and the Caribbean 1km Population.7z	University of Southampton	doi:10.5258/SOTON/WP00138	https://dx.doi.org/10.5258/SOTON/WP00138	Calculating the proportion of women of reproductive age	Estimating fertility rates	Estimating the number of births from fertility, population and age structure	doi:10.5258/SOTON/WP00529	University of Southampton	doi:10.5258/SOTON/WP00529	https://dx.doi.org/10.5258/SOTON/WP00529	Estimating the distribution of pregnancies	doi:10.5258/SOTON/WP00527	University of Southampton	doi:10.5258/SOTON/WP00527	https://dx.doi.org/10.5258/SOTON/WP00527	Census	Latin America and Caribbean
PRI	The basis for estimation: population distributions	PRI	Latin America and the Caribbean 1km Population.7z	University of Southampton	doi:10.5258/SOTON/WP00138	https://dx.doi.org/10.5258/SOTON/WP00138	Calculating the proportion of women of reproductive age	Estimating fertility rates	Estimating the number of births from fertility, population and age structure	doi:10.5258/SOTON/WP00529	University of Southampton	doi:10.5258/SOTON/WP00529	https://dx.doi.org/10.5258/SOTON/WP00529	Estimating the distribution of pregnancies	doi:10.5258/SOTON/WP00527	University of Southampton	doi:10.5258/SOTON/WP00527	https://dx.doi.org/10.5258/SOTON/WP00527	Census	Latin America and Caribbean
BLM	The basis for estimation: population distributions	BLM	Latin America and the Caribbean 1km Population.7z	University of Southampton	doi:10.5258/SOTON/WP00138	https://dx.doi.org/10.5258/SOTON/WP00138	Calculating the proportion of women of reproductive age	Estimating fertility rates	Estimating the number of births from fertility, population and age structure	doi:10.5258/SOTON/WP00529	University of Southampton	doi:10.5258/SOTON/WP00529	https://dx.doi.org/10.5258/SOTON/WP00529	Estimating the distribution of pregnancies	doi:10.5258/SOTON/WP00527	University of Southampton	doi:10.5258/SOTON/WP00527	https://dx.doi.org/10.5258/SOTON/WP00527	Annual Stats	Latin America and Caribbean
KNA	The basis for estimation: population distributions	KNA	Latin America and the Caribbean 1km Population.7z	University of Southampton	doi:10.5258/SOTON/WP00138	https://dx.doi.org/10.5258/SOTON/WP00138	Calculating the proportion of women of reproductive age	Estimating fertility rates	Estimating the number of births from fertility, population and age structure	doi:10.5258/SOTON/WP00529	University of Southampton	doi:10.5258/SOTON/WP00529	https://dx.doi.org/10.5258/SOTON/WP00529	Estimating the distribution of pregnancies	doi:10.5258/SOTON/WP00527	University of Southampton	doi:10.5258/SOTON/WP00527	https://dx.doi.org/10.5258/SOTON/WP00527	Census	Latin America and Caribbean
LCA	The basis for estimation: population distributions	LCA	Latin America and the Caribbean 1km Population.7z	University of Southampton	doi:10.5258/SOTON/WP00138	https://dx.doi.org/10.5258/SOTON/WP00138	Calculating the proportion of women of reproductive age	Estimating fertility rates	Estimating the number of births from fertility, population and age structure	doi:10.5258/SOTON/WP00529	University of Southampton	doi:10.5258/SOTON/WP00529	https://dx.doi.org/10.5258/SOTON/WP00529	Estimating the distribution of pregnancies	doi:10.5258/SOTON/WP00527	University of Southampton	doi:10.5258/SOTON/WP00527	https://dx.doi.org/10.5258/SOTON/WP00527	Census	Latin America and Caribbean
MAF	The basis for estimation: population distributions	MAF	Latin America and the Caribbean 1km Population.7z	University of Southampton	doi:10.5258/SOTON/WP00138	https://dx.doi.org/10.5258/SOTON/WP00138	Calculating the proportion of women of reproductive age	Estimating fertility rates	Estimating the number of births from fertility, population and age structure	doi:10.5258/SOTON/WP00529	University of Southampton	doi:10.5258/SOTON/WP00529	https://dx.doi.org/10.5258/SOTON/WP00529	Estimating the distribution of pregnancies	doi:10.5258/SOTON/WP00527	University of Southampton	doi:10.5258/SOTON/WP00527	https://dx.doi.org/10.5258/SOTON/WP00527	Census	Latin America and Caribbean
VCT	The basis for estimation: population distributions	VCT	Latin America and the Caribbean 1km Population.7z	University of Southampton	doi:10.5258/SOTON/WP00138	https://dx.doi.org/10.5258/SOTON/WP00138	Calculating the proportion of women of reproductive age	Estimating fertility rates	Estimating the number of births from fertility, population and age structure	doi:10.5258/SOTON/WP00529	University of Southampton	doi:10.5258/SOTON/WP00529	https://dx.doi.org/10.5258/SOTON/WP00529	Estimating the distribution of pregnancies	doi:10.5258/SOTON/WP00527	University of Southampton	doi:10.5258/SOTON/WP00527	https://dx.doi.org/10.5258/SOTON/WP00527	Census	Latin America and Caribbean
SXM	The basis for estimation: population distributions	SXM	Latin America and the Caribbean 1km Population.7z	University of Southampton	doi:10.5258/SOTON/WP00138	https://dx.doi.org/10.5258/SOTON/WP00138	Calculating the proportion of women of reproductive age	Estimating fertility rates	Estimating the number of births from fertility, population and age structure	doi:10.5258/SOTON/WP00529	University of Southampton	doi:10.5258/SOTON/WP00529	https://dx.doi.org/10.5258/SOTON/WP00529	Estimating the distribution of pregnancies	doi:10.5258/SOTON/WP00527	University of Southampton	doi:10.5258/SOTON/WP00527	https://dx.doi.org/10.5258/SOTON/WP00527	Census	Latin America and Caribbean
SUR	The basis for estimation: population distributions	SUR	Latin America and the Caribbean 1km Population.7z	University of Southampton	doi:10.5258/SOTON/WP00138	https://dx.doi.org/10.5258/SOTON/WP00138	Calculating the proportion of women of reproductive age	Estimating fertility rates	Estimating the number of births from fertility, population and age structure	doi:10.5258/SOTON/WP00529	University of Southampton	doi:10.5258/SOTON/WP00529	https://dx.doi.org/10.5258/SOTON/WP00529	Estimating the distribution of pregnancies	doi:10.5258/SOTON/WP00527	University of Southampton	doi:10.5258/SOTON/WP00527	https://dx.doi.org/10.5258/SOTON/WP00527	Census	Latin America and Caribbean
TTO	The basis for estimation: population distributions	TTO	Latin America and the Caribbean 1km Population.7z	University of Southampton	doi:10.5258/SOTON/WP00138	https://dx.doi.org/10.5258/SOTON/WP00138	Calculating the proportion of women of reproductive age	Estimating fertility rates	Estimating the number of births from fertility, population and age structure	doi:10.5258/SOTON/WP00529	University of Southampton	doi:10.5258/SOTON/WP00529	https://dx.doi.org/10.5258/SOTON/WP00529	Estimating the distribution of pregnancies	doi:10.5258/SOTON/WP00527	University of Southampton	doi:10.5258/SOTON/WP00527	https://dx.doi.org/10.5258/SOTON/WP00527	Census	Latin America and Caribbean
TCA	The basis for estimation: population distributions	TCA	Latin America and the Caribbean 1km Population.7z	University of Southampton	doi:10.5258/SOTON/WP00138	https://dx.doi.org/10.5258/SOTON/WP00138	Calculating the proportion of women of reproductive age	Estimating fertility rates	Estimating the number of births from fertility, population and age structure	doi:10.5258/SOTON/WP00529	University of Southampton	doi:10.5258/SOTON/WP00529	https://dx.doi.org/10.5258/SOTON/WP00529	Estimating the distribution of pregnancies	doi:10.5258/SOTON/WP00527	University of Southampton	doi:10.5258/SOTON/WP00527	https://dx.doi.org/10.5258/SOTON/WP00527	Census	Latin America and Caribbean
URY	The basis for estimation: population distributions	URY	Latin America and the Caribbean 1km Population.7z	University of Southampton	doi:10.5258/SOTON/WP00138	https://dx.doi.org/10.5258/SOTON/WP00138	Calculating the proportion of women of reproductive age	Estimating fertility rates	Estimating the number of births from fertility, population and age structure	doi:10.5258/SOTON/WP00529	University of Southampton	doi:10.5258/SOTON/WP00529	https://dx.doi.org/10.5258/SOTON/WP00529	Estimating the distribution of pregnancies	doi:10.5258/SOTON/WP00527	University of Southampton	doi:10.5258/SOTON/WP00527	https://dx.doi.org/10.5258/SOTON/WP00527	Census	Latin America and Caribbean
VEN	The basis for estimation: population distributions	VEN	Latin America and the Caribbean 1km Population.7z	University of Southampton	doi:10.5258/SOTON/WP00138	https://dx.doi.org/10.5258/SOTON/WP00138	Calculating the proportion of women of reproductive age	Estimating fertility rates	Estimating the number of births from fertility, population and age structure	doi:10.5258/SOTON/WP00529	University of Southampton	doi:10.5258/SOTON/WP00529	https://dx.doi.org/10.5258/SOTON/WP00529	Estimating the distribution of pregnancies	doi:10.5258/SOTON/WP00527	University of Southampton	doi:10.5258/SOTON/WP00527	https://dx.doi.org/10.5258/SOTON/WP00527	Census	Latin America and Caribbean
VIR	The basis for estimation: population distributions	VIR	Latin America and the Caribbean 1km Population.7z	University of Southampton	doi:10.5258/SOTON/WP00138	https://dx.doi.org/10.5258/SOTON/WP00138	Calculating the proportion of women of reproductive age	Estimating fertility rates	Estimating the number of births from fertility, population and age structure	doi:10.5258/SOTON/WP00529	University of Southampton	doi:10.5258/SOTON/WP00529	https://dx.doi.org/10.5258/SOTON/WP00529	Estimating the distribution of pregnancies	doi:10.5258/SOTON/WP00527	University of Southampton	doi:10.5258/SOTON/WP00527	https://dx.doi.org/10.5258/SOTON/WP00527	Census	Latin America and Caribbean
DZA	The basis for estimation: population distributions	DZA	Africa 1km Population.7z	University of Southampton	doi:10.5258/SOTON/WP00004	https://dx.doi.org/10.5258/SOTON/WP00004	Calculating the proportion of women of reproductive age	Estimating fertility rates	Estimating the number of births from fertility, population and age structure	doi:10.5258/SOTON/WP00528	University of Southampton	doi:10.5258/SOTON/WP00528	https://dx.doi.org/10.5258/SOTON/WP00528	Estimating the distribution of pregnancies	doi:10.5258/SOTON/WP00526	University of Southampton	doi:10.5258/SOTON/WP00526	https://dx.doi.org/10.5258/SOTON/WP00526	Census	Africa
AGO	The basis for estimation: population distributions	AGO	Africa 1km Population.7z	University of Southampton	doi:10.5258/SOTON/WP00004	https://dx.doi.org/10.5258/SOTON/WP00004	Calculating the proportion of women of reproductive age	Estimating fertility rates	Estimating the number of births from fertility, population and age structure	doi:10.5258/SOTON/WP00528	University of Southampton	doi:10.5258/SOTON/WP00528	https://dx.doi.org/10.5258/SOTON/WP00528	Estimating the distribution of pregnancies	doi:10.5258/SOTON/WP00526	University of Southampton	doi:10.5258/SOTON/WP00526	https://dx.doi.org/10.5258/SOTON/WP00526	Demographic and Health Surveys- Malaria Indicators Surveys	Africa
BEN	The basis for estimation: population distributions	BEN	Africa 1km Population.7z	University of Southampton	doi:10.5258/SOTON/WP00004	https://dx.doi.org/10.5258/SOTON/WP00004	Calculating the proportion of women of reproductive age	Estimating fertility rates	Estimating the number of births from fertility, population and age structure	doi:10.5258/SOTON/WP00528	University of Southampton	doi:10.5258/SOTON/WP00528	https://dx.doi.org/10.5258/SOTON/WP00528	Estimating the distribution of pregnancies	doi:10.5258/SOTON/WP00526	University of Southampton	doi:10.5258/SOTON/WP00526	https://dx.doi.org/10.5258/SOTON/WP00526	Demographic and Health Surveys	Africa
BWA	The basis for estimation: population distributions	BWA	Africa 1km Population.7z	University of Southampton	doi:10.5258/SOTON/WP00004	https://dx.doi.org/10.5258/SOTON/WP00004	Calculating the proportion of women of reproductive age	Estimating fertility rates	Estimating the number of births from fertility, population and age structure	doi:10.5258/SOTON/WP00528	University of Southampton	doi:10.5258/SOTON/WP00528	https://dx.doi.org/10.5258/SOTON/WP00528	Estimating the distribution of pregnancies	doi:10.5258/SOTON/WP00526	University of Southampton	doi:10.5258/SOTON/WP00526	https://dx.doi.org/10.5258/SOTON/WP00526	Census	Africa
BFA	The basis for estimation: population distributions	BFA	Africa 1km Population.7z	University of Southampton	doi:10.5258/SOTON/WP00004	https://dx.doi.org/10.5258/SOTON/WP00004	Calculating the proportion of women of reproductive age	Estimating fertility rates	Estimating the number of births from fertility, population and age structure	doi:10.5258/SOTON/WP00528	University of Southampton	doi:10.5258/SOTON/WP00528	https://dx.doi.org/10.5258/SOTON/WP00528	Estimating the distribution of pregnancies	doi:10.5258/SOTON/WP00526	University of Southampton	doi:10.5258/SOTON/WP00526	https://dx.doi.org/10.5258/SOTON/WP00526	Census	Africa
BDI	The basis for estimation: population distributions	BDI	Africa 1km Population.7z	University of Southampton	doi:10.5258/SOTON/WP00004	https://dx.doi.org/10.5258/SOTON/WP00004	Calculating the proportion of women of reproductive age	Estimating fertility rates	Estimating the number of births from fertility, population and age structure	doi:10.5258/SOTON/WP00528	University of Southampton	doi:10.5258/SOTON/WP00528	https://dx.doi.org/10.5258/SOTON/WP00528	Estimating the distribution of pregnancies	doi:10.5258/SOTON/WP00526	University of Southampton	doi:10.5258/SOTON/WP00526	https://dx.doi.org/10.5258/SOTON/WP00526	Demographic and Health Surveys	Africa
CMR	The basis for estimation: population distributions	CMR	Africa 1km Population.7z	University of Southampton	doi:10.5258/SOTON/WP00004	https://dx.doi.org/10.5258/SOTON/WP00004	Calculating the proportion of women of reproductive age	Estimating fertility rates	Estimating the number of births from fertility, population and age structure	doi:10.5258/SOTON/WP00528	University of Southampton	doi:10.5258/SOTON/WP00528	https://dx.doi.org/10.5258/SOTON/WP00528	Estimating the distribution of pregnancies	doi:10.5258/SOTON/WP00526	University of Southampton	doi:10.5258/SOTON/WP00526	https://dx.doi.org/10.5258/SOTON/WP00526	Demographic and Health Surveys	Africa
CPV	The basis for estimation: population distributions	CPV	Africa 1km Population.7z	University of Southampton	doi:10.5258/SOTON/WP00004	https://dx.doi.org/10.5258/SOTON/WP00004	Calculating the proportion of women of reproductive age	Estimating fertility rates	Estimating the number of births from fertility, population and age structure	doi:10.5258/SOTON/WP00528	University of Southampton	doi:10.5258/SOTON/WP00528	https://dx.doi.org/10.5258/SOTON/WP00528	Estimating the distribution of pregnancies	doi:10.5258/SOTON/WP00526	University of Southampton	doi:10.5258/SOTON/WP00526	https://dx.doi.org/10.5258/SOTON/WP00526	Census	Africa
CAF	The basis for estimation: population distributions	CAF	Africa 1km Population.7z	University of Southampton	doi:10.5258/SOTON/WP00004	https://dx.doi.org/10.5258/SOTON/WP00004	Calculating the proportion of women of reproductive age	Estimating fertility rates	Estimating the number of births from fertility, population and age structure	doi:10.5258/SOTON/WP00528	University of Southampton	doi:10.5258/SOTON/WP00528	https://dx.doi.org/10.5258/SOTON/WP00528	Estimating the distribution of pregnancies	doi:10.5258/SOTON/WP00526	University of Southampton	doi:10.5258/SOTON/WP00526	https://dx.doi.org/10.5258/SOTON/WP00526	Multiple Indicator Cluster Surveys	Africa
TCD	The basis for estimation: population distributions	TCD	Africa 1km Population.7z	University of Southampton	doi:10.5258/SOTON/WP00004	https://dx.doi.org/10.5258/SOTON/WP00004	Calculating the proportion of women of reproductive age	Estimating fertility rates	Estimating the number of births from fertility, population and age structure	doi:10.5258/SOTON/WP00528	University of Southampton	doi:10.5258/SOTON/WP00528	https://dx.doi.org/10.5258/SOTON/WP00528	Estimating the distribution of pregnancies	doi:10.5258/SOTON/WP00526	University of Southampton	doi:10.5258/SOTON/WP00526	https://dx.doi.org/10.5258/SOTON/WP00526	Demographic and Health Surveys	Africa
COM	The basis for estimation: population distributions	COM	Africa 1km Population.7z	University of Southampton	doi:10.5258/SOTON/WP00004	https://dx.doi.org/10.5258/SOTON/WP00004	Calculating the proportion of women of reproductive age	Estimating fertility rates	Estimating the number of births from fertility, population and age structure	doi:10.5258/SOTON/WP00528	University of Southampton	doi:10.5258/SOTON/WP00528	https://dx.doi.org/10.5258/SOTON/WP00528	Estimating the distribution of pregnancies	doi:10.5258/SOTON/WP00526	University of Southampton	doi:10.5258/SOTON/WP00526	https://dx.doi.org/10.5258/SOTON/WP00526	Census	Africa
COG	The basis for estimation: population distributions	COG	Africa 1km Population.7z	University of Southampton	doi:10.5258/SOTON/WP00004	https://dx.doi.org/10.5258/SOTON/WP00004	Calculating the proportion of women of reproductive age	Estimating fertility rates	Estimating the number of births from fertility, population and age structure	doi:10.5258/SOTON/WP00528	University of Southampton	doi:10.5258/SOTON/WP00528	https://dx.doi.org/10.5258/SOTON/WP00528	Estimating the distribution of pregnancies	doi:10.5258/SOTON/WP00526	University of Southampton	doi:10.5258/SOTON/WP00526	https://dx.doi.org/10.5258/SOTON/WP00526	Demographic and Health Surveys-Aids Indicator Surveys	Africa
COD	The basis for estimation: population distributions	COD	Africa 1km Population.7z	University of Southampton	doi:10.5258/SOTON/WP00004	https://dx.doi.org/10.5258/SOTON/WP00004	Calculating the proportion of women of reproductive age	Estimating fertility rates	Estimating the number of births from fertility, population and age structure	doi:10.5258/SOTON/WP00528	University of Southampton	doi:10.5258/SOTON/WP00528	https://dx.doi.org/10.5258/SOTON/WP00528	Estimating the distribution of pregnancies	doi:10.5258/SOTON/WP00526	University of Southampton	doi:10.5258/SOTON/WP00526	https://dx.doi.org/10.5258/SOTON/WP00526	Demographic and Health Surveys	Africa
CIV	The basis for estimation: population distributions	CIV	Africa 1km Population.7z	University of Southampton	doi:10.5258/SOTON/WP00004	https://dx.doi.org/10.5258/SOTON/WP00004	Calculating the proportion of women of reproductive age	Estimating fertility rates	Estimating the number of births from fertility, population and age structure	doi:10.5258/SOTON/WP00528	University of Southampton	doi:10.5258/SOTON/WP00528	https://dx.doi.org/10.5258/SOTON/WP00528	Estimating the distribution of pregnancies	doi:10.5258/SOTON/WP00526	University of Southampton	doi:10.5258/SOTON/WP00526	https://dx.doi.org/10.5258/SOTON/WP00526	Demographic and Health Surveys-Aids Indicator Surveys	Africa
DJI	The basis for estimation: population distributions	DJI	Africa 1km Population.7z	University of Southampton	doi:10.5258/SOTON/WP00004	https://dx.doi.org/10.5258/SOTON/WP00004	Calculating the proportion of women of reproductive age	Estimating fertility rates	Estimating the number of births from fertility, population and age structure	doi:10.5258/SOTON/WP00528	University of Southampton	doi:10.5258/SOTON/WP00528	https://dx.doi.org/10.5258/SOTON/WP00528	Estimating the distribution of pregnancies	doi:10.5258/SOTON/WP00526	University of Southampton	doi:10.5258/SOTON/WP00526	https://dx.doi.org/10.5258/SOTON/WP00526	Multiple Indicator Cluster Surveys	Africa
EGY	The basis for estimation: population distributions	EGY	Africa 1km Population.7z	University of Southampton	doi:10.5258/SOTON/WP00004	https://dx.doi.org/10.5258/SOTON/WP00004	Calculating the proportion of women of reproductive age	Estimating fertility rates	Estimating the number of births from fertility, population and age structure	doi:10.5258/SOTON/WP00528	University of Southampton	doi:10.5258/SOTON/WP00528	https://dx.doi.org/10.5258/SOTON/WP00528	Estimating the distribution of pregnancies	doi:10.5258/SOTON/WP00526	University of Southampton	doi:10.5258/SOTON/WP00526	https://dx.doi.org/10.5258/SOTON/WP00526	Census microdata	Africa
GNQ	The basis for estimation: population distributions	GNQ	Africa 1km Population.7z	University of Southampton	doi:10.5258/SOTON/WP00004	https://dx.doi.org/10.5258/SOTON/WP00004	Calculating the proportion of women of reproductive age	Estimating fertility rates	Estimating the number of births from fertility, population and age structure	doi:10.5258/SOTON/WP00528	University of Southampton	doi:10.5258/SOTON/WP00528	https://dx.doi.org/10.5258/SOTON/WP00528	Estimating the distribution of pregnancies	doi:10.5258/SOTON/WP00526	University of Southampton	doi:10.5258/SOTON/WP00526	https://dx.doi.org/10.5258/SOTON/WP00526	United Nations	Africa
ERI	The basis for estimation: population distributions	ERI	Africa 1km Population.7z	University of Southampton	doi:10.5258/SOTON/WP00004	https://dx.doi.org/10.5258/SOTON/WP00004	Calculating the proportion of women of reproductive age	Estimating fertility rates	Estimating the number of births from fertility, population and age structure	doi:10.5258/SOTON/WP00528	University of Southampton	doi:10.5258/SOTON/WP00528	https://dx.doi.org/10.5258/SOTON/WP00528	Estimating the distribution of pregnancies	doi:10.5258/SOTON/WP00526	University of Southampton	doi:10.5258/SOTON/WP00526	https://dx.doi.org/10.5258/SOTON/WP00526	United Nations	Africa
ETH	The basis for estimation: population distributions	ETH	Africa 1km Population.7z	University of Southampton	doi:10.5258/SOTON/WP00004	https://dx.doi.org/10.5258/SOTON/WP00004	Calculating the proportion of women of reproductive age	Estimating fertility rates	Estimating the number of births from fertility, population and age structure	doi:10.5258/SOTON/WP00528	University of Southampton	doi:10.5258/SOTON/WP00528	https://dx.doi.org/10.5258/SOTON/WP00528	Estimating the distribution of pregnancies	doi:10.5258/SOTON/WP00526	University of Southampton	doi:10.5258/SOTON/WP00526	https://dx.doi.org/10.5258/SOTON/WP00526	Census	Africa
GAB	The basis for estimation: population distributions	GAB	Africa 1km Population.7z	University of Southampton	doi:10.5258/SOTON/WP00004	https://dx.doi.org/10.5258/SOTON/WP00004	Calculating the proportion of women of reproductive age	Estimating fertility rates	Estimating the number of births from fertility, population and age structure	doi:10.5258/SOTON/WP00528	University of Southampton	doi:10.5258/SOTON/WP00528	https://dx.doi.org/10.5258/SOTON/WP00528	Estimating the distribution of pregnancies	doi:10.5258/SOTON/WP00526	University of Southampton	doi:10.5258/SOTON/WP00526	https://dx.doi.org/10.5258/SOTON/WP00526	Demographic and Health Surveys	Africa
GMB	The basis for estimation: population distributions	GMB	Africa 1km Population.7z	University of Southampton	doi:10.5258/SOTON/WP00004	https://dx.doi.org/10.5258/SOTON/WP00004	Calculating the proportion of women of reproductive age	Estimating fertility rates	Estimating the number of births from fertility, population and age structure	doi:10.5258/SOTON/WP00528	University of Southampton	doi:10.5258/SOTON/WP00528	https://dx.doi.org/10.5258/SOTON/WP00528	Estimating the distribution of pregnancies	doi:10.5258/SOTON/WP00526	University of Southampton	doi:10.5258/SOTON/WP00526	https://dx.doi.org/10.5258/SOTON/WP00526	Multiple Indicator Cluster Surveys	Africa
GHA	The basis for estimation: population distributions	GHA	Africa 1km Population.7z	University of Southampton	doi:10.5258/SOTON/WP00004	https://dx.doi.org/10.5258/SOTON/WP00004	Calculating the proportion of women of reproductive age	Estimating fertility rates	Estimating the number of births from fertility, population and age structure	doi:10.5258/SOTON/WP00528	University of Southampton	doi:10.5258/SOTON/WP00528	https://dx.doi.org/10.5258/SOTON/WP00528	Estimating the distribution of pregnancies	doi:10.5258/SOTON/WP00526	University of Southampton	doi:10.5258/SOTON/WP00526	https://dx.doi.org/10.5258/SOTON/WP00526	Census - USCB	Africa
GIN	The basis for estimation: population distributions	GIN	Africa 1km Population.7z	University of Southampton	doi:10.5258/SOTON/WP00004	https://dx.doi.org/10.5258/SOTON/WP00004	Calculating the proportion of women of reproductive age	Estimating fertility rates	Estimating the number of births from fertility, population and age structure	doi:10.5258/SOTON/WP00528	University of Southampton	doi:10.5258/SOTON/WP00528	https://dx.doi.org/10.5258/SOTON/WP00528	Estimating the distribution of pregnancies	doi:10.5258/SOTON/WP00526	University of Southampton	doi:10.5258/SOTON/WP00526	https://dx.doi.org/10.5258/SOTON/WP00526	Demographic and Health Surveys	Africa
GNB	The basis for estimation: population distributions	GNB	Africa 1km Population.7z	University of Southampton	doi:10.5258/SOTON/WP00004	https://dx.doi.org/10.5258/SOTON/WP00004	Calculating the proportion of women of reproductive age	Estimating fertility rates	Estimating the number of births from fertility, population and age structure	doi:10.5258/SOTON/WP00528	University of Southampton	doi:10.5258/SOTON/WP00528	https://dx.doi.org/10.5258/SOTON/WP00528	Estimating the distribution of pregnancies	doi:10.5258/SOTON/WP00526	University of Southampton	doi:10.5258/SOTON/WP00526	https://dx.doi.org/10.5258/SOTON/WP00526	Multiple Indicator Cluster Surveys	Africa
KEN	The basis for estimation: population distributions	KEN	Africa 1km Population.7z	University of Southampton	doi:10.5258/SOTON/WP00004	https://dx.doi.org/10.5258/SOTON/WP00004	Calculating the proportion of women of reproductive age	Estimating fertility rates	Estimating the number of births from fertility, population and age structure	doi:10.5258/SOTON/WP00528	University of Southampton	doi:10.5258/SOTON/WP00528	https://dx.doi.org/10.5258/SOTON/WP00528	Estimating the distribution of pregnancies	doi:10.5258/SOTON/WP00526	University of Southampton	doi:10.5258/SOTON/WP00526	https://dx.doi.org/10.5258/SOTON/WP00526	Census - USCB	Africa
LSO	The basis for estimation: population distributions	LSO	Africa 1km Population.7z	University of Southampton	doi:10.5258/SOTON/WP00004	https://dx.doi.org/10.5258/SOTON/WP00004	Calculating the proportion of women of reproductive age	Estimating fertility rates	Estimating the number of births from fertility, population and age structure	doi:10.5258/SOTON/WP00528	University of Southampton	doi:10.5258/SOTON/WP00528	https://dx.doi.org/10.5258/SOTON/WP00528	Estimating the distribution of pregnancies	doi:10.5258/SOTON/WP00526	University of Southampton	doi:10.5258/SOTON/WP00526	https://dx.doi.org/10.5258/SOTON/WP00526	Census	Africa
LBR	The basis for estimation: population distributions	LBR	Africa 1km Population.7z	University of Southampton	doi:10.5258/SOTON/WP00004	https://dx.doi.org/10.5258/SOTON/WP00004	Calculating the proportion of women of reproductive age	Estimating fertility rates	Estimating the number of births from fertility, population and age structure	doi:10.5258/SOTON/WP00528	University of Southampton	doi:10.5258/SOTON/WP00528	https://dx.doi.org/10.5258/SOTON/WP00528	Estimating the distribution of pregnancies	doi:10.5258/SOTON/WP00526	University of Southampton	doi:10.5258/SOTON/WP00526	https://dx.doi.org/10.5258/SOTON/WP00526	Census	Africa
LBY	The basis for estimation: population distributions	LBY	Africa 1km Population.7z	University of Southampton	doi:10.5258/SOTON/WP00004	https://dx.doi.org/10.5258/SOTON/WP00004	Calculating the proportion of women of reproductive age	Estimating fertility rates	Estimating the number of births from fertility, population and age structure	doi:10.5258/SOTON/WP00528	University of Southampton	doi:10.5258/SOTON/WP00528	https://dx.doi.org/10.5258/SOTON/WP00528	Estimating the distribution of pregnancies	doi:10.5258/SOTON/WP00526	University of Southampton	doi:10.5258/SOTON/WP00526	https://dx.doi.org/10.5258/SOTON/WP00526	United Nations	Africa
MDG	The basis for estimation: population distributions	MDG	Africa 1km Population.7z	University of Southampton	doi:10.5258/SOTON/WP00004	https://dx.doi.org/10.5258/SOTON/WP00004	Calculating the proportion of women of reproductive age	Estimating fertility rates	Estimating the number of births from fertility, population and age structure	doi:10.5258/SOTON/WP00528	University of Southampton	doi:10.5258/SOTON/WP00528	https://dx.doi.org/10.5258/SOTON/WP00528	Estimating the distribution of pregnancies	doi:10.5258/SOTON/WP00526	University of Southampton	doi:10.5258/SOTON/WP00526	https://dx.doi.org/10.5258/SOTON/WP00526	Demographic and Health Surveys	Africa
MWI	The basis for estimation: population distributions	MWI	Africa 1km Population.7z	University of Southampton	doi:10.5258/SOTON/WP00004	https://dx.doi.org/10.5258/SOTON/WP00004	Calculating the proportion of women of reproductive age	Estimating fertility rates	Estimating the number of births from fertility, population and age structure	doi:10.5258/SOTON/WP00528	University of Southampton	doi:10.5258/SOTON/WP00528	https://dx.doi.org/10.5258/SOTON/WP00528	Estimating the distribution of pregnancies	doi:10.5258/SOTON/WP00526	University of Southampton	doi:10.5258/SOTON/WP00526	https://dx.doi.org/10.5258/SOTON/WP00526	Census	Africa
MLI	The basis for estimation: population distributions	MLI	Africa 1km Population.7z	University of Southampton	doi:10.5258/SOTON/WP00004	https://dx.doi.org/10.5258/SOTON/WP00004	Calculating the proportion of women of reproductive age	Estimating fertility rates	Estimating the number of births from fertility, population and age structure	doi:10.5258/SOTON/WP00528	University of Southampton	doi:10.5258/SOTON/WP00528	https://dx.doi.org/10.5258/SOTON/WP00528	Estimating the distribution of pregnancies	doi:10.5258/SOTON/WP00526	University of Southampton	doi:10.5258/SOTON/WP00526	https://dx.doi.org/10.5258/SOTON/WP00526	Demographic and Health Surveys	Africa
MRT	The basis for estimation: population distributions	MRT	Africa 1km Population.7z	University of Southampton	doi:10.5258/SOTON/WP00004	https://dx.doi.org/10.5258/SOTON/WP00004	Calculating the proportion of women of reproductive age	Estimating fertility rates	Estimating the number of births from fertility, population and age structure	doi:10.5258/SOTON/WP00528	University of Southampton	doi:10.5258/SOTON/WP00528	https://dx.doi.org/10.5258/SOTON/WP00528	Estimating the distribution of pregnancies	doi:10.5258/SOTON/WP00526	University of Southampton	doi:10.5258/SOTON/WP00526	https://dx.doi.org/10.5258/SOTON/WP00526	Multiple Indicator Cluster Surveys	Africa
MUS	The basis for estimation: population distributions	MUS	Africa 1km Population.7z	University of Southampton	doi:10.5258/SOTON/WP00004	https://dx.doi.org/10.5258/SOTON/WP00004	Calculating the proportion of women of reproductive age	Estimating fertility rates	Estimating the number of births from fertility, population and age structure	doi:10.5258/SOTON/WP00528	University of Southampton	doi:10.5258/SOTON/WP00528	https://dx.doi.org/10.5258/SOTON/WP00528	Estimating the distribution of pregnancies	doi:10.5258/SOTON/WP00526	University of Southampton	doi:10.5258/SOTON/WP00526	https://dx.doi.org/10.5258/SOTON/WP00526	Census	Africa
MYT	The basis for estimation: population distributions	MYT	Africa 1km Population.7z	University of Southampton	doi:10.5258/SOTON/WP00004	https://dx.doi.org/10.5258/SOTON/WP00004	Calculating the proportion of women of reproductive age	Estimating fertility rates	Estimating the number of births from fertility, population and age structure	doi:10.5258/SOTON/WP00528	University of Southampton	doi:10.5258/SOTON/WP00528	https://dx.doi.org/10.5258/SOTON/WP00528	Estimating the distribution of pregnancies	doi:10.5258/SOTON/WP00526	University of Southampton	doi:10.5258/SOTON/WP00526	https://dx.doi.org/10.5258/SOTON/WP00526	Census	Africa
MAR	The basis for estimation: population distributions	MAR	Africa 1km Population.7z	University of Southampton	doi:10.5258/SOTON/WP00004	https://dx.doi.org/10.5258/SOTON/WP00004	Calculating the proportion of women of reproductive age	Estimating fertility rates	Estimating the number of births from fertility, population and age structure	doi:10.5258/SOTON/WP00528	University of Southampton	doi:10.5258/SOTON/WP00528	https://dx.doi.org/10.5258/SOTON/WP00528	Estimating the distribution of pregnancies	doi:10.5258/SOTON/WP00526	University of Southampton	doi:10.5258/SOTON/WP00526	https://dx.doi.org/10.5258/SOTON/WP00526	Census	Africa
MOZ	The basis for estimation: population distributions	MOZ	Africa 1km Population.7z	University of Southampton	doi:10.5258/SOTON/WP00004	https://dx.doi.org/10.5258/SOTON/WP00004	Calculating the proportion of women of reproductive age	Estimating fertility rates	Estimating the number of births from fertility, population and age structure	doi:10.5258/SOTON/WP00528	University of Southampton	doi:10.5258/SOTON/WP00528	https://dx.doi.org/10.5258/SOTON/WP00528	Estimating the distribution of pregnancies	doi:10.5258/SOTON/WP00526	University of Southampton	doi:10.5258/SOTON/WP00526	https://dx.doi.org/10.5258/SOTON/WP00526	Census	Africa
NAM	The basis for estimation: population distributions	NAM	Africa 1km Population.7z	University of Southampton	doi:10.5258/SOTON/WP00004	https://dx.doi.org/10.5258/SOTON/WP00004	Calculating the proportion of women of reproductive age	Estimating fertility rates	Estimating the number of births from fertility, population and age structure	doi:10.5258/SOTON/WP00528	University of Southampton	doi:10.5258/SOTON/WP00528	https://dx.doi.org/10.5258/SOTON/WP00528	Estimating the distribution of pregnancies	doi:10.5258/SOTON/WP00526	University of Southampton	doi:10.5258/SOTON/WP00526	https://dx.doi.org/10.5258/SOTON/WP00526	Census - USCB	Africa
NER	The basis for estimation: population distributions	NER	Africa 1km Population.7z	University of Southampton	doi:10.5258/SOTON/WP00004	https://dx.doi.org/10.5258/SOTON/WP00004	Calculating the proportion of women of reproductive age	Estimating fertility rates	Estimating the number of births from fertility, population and age structure	doi:10.5258/SOTON/WP00528	University of Southampton	doi:10.5258/SOTON/WP00528	https://dx.doi.org/10.5258/SOTON/WP00528	Estimating the distribution of pregnancies	doi:10.5258/SOTON/WP00526	University of Southampton	doi:10.5258/SOTON/WP00526	https://dx.doi.org/10.5258/SOTON/WP00526	Demographic and Health Surveys	Africa
NGA	The basis for estimation: population distributions	NGA	Africa 1km Population.7z	University of Southampton	doi:10.5258/SOTON/WP00004	https://dx.doi.org/10.5258/SOTON/WP00004	Calculating the proportion of women of reproductive age	Estimating fertility rates	Estimating the number of births from fertility, population and age structure	doi:10.5258/SOTON/WP00528	University of Southampton	doi:10.5258/SOTON/WP00528	https://dx.doi.org/10.5258/SOTON/WP00528	Estimating the distribution of pregnancies	doi:10.5258/SOTON/WP00526	University of Southampton	doi:10.5258/SOTON/WP00526	https://dx.doi.org/10.5258/SOTON/WP00526	Census	Africa
REU	The basis for estimation: population distributions	REU	Africa 1km Population.7z	University of Southampton	doi:10.5258/SOTON/WP00004	https://dx.doi.org/10.5258/SOTON/WP00004	Calculating the proportion of women of reproductive age	Estimating fertility rates	Estimating the number of births from fertility, population and age structure	doi:10.5258/SOTON/WP00528	University of Southampton	doi:10.5258/SOTON/WP00528	https://dx.doi.org/10.5258/SOTON/WP00528	Estimating the distribution of pregnancies	doi:10.5258/SOTON/WP00526	University of Southampton	doi:10.5258/SOTON/WP00526	https://dx.doi.org/10.5258/SOTON/WP00526	Census	Africa
RWA	The basis for estimation: population distributions	RWA	Africa 1km Population.7z	University of Southampton	doi:10.5258/SOTON/WP00004	https://dx.doi.org/10.5258/SOTON/WP00004	Calculating the proportion of women of reproductive age	Estimating fertility rates	Estimating the number of births from fertility, population and age structure	doi:10.5258/SOTON/WP00528	University of Southampton	doi:10.5258/SOTON/WP00528	https://dx.doi.org/10.5258/SOTON/WP00528	Estimating the distribution of pregnancies	doi:10.5258/SOTON/WP00526	University of Southampton	doi:10.5258/SOTON/WP00526	https://dx.doi.org/10.5258/SOTON/WP00526	Census - USCB	Africa
SHN	The basis for estimation: population distributions	SHN	Africa 1km Population.7z	University of Southampton	doi:10.5258/SOTON/WP00004	https://dx.doi.org/10.5258/SOTON/WP00004	Calculating the proportion of women of reproductive age	Estimating fertility rates	Estimating the number of births from fertility, population and age structure	doi:10.5258/SOTON/WP00528	University of Southampton	doi:10.5258/SOTON/WP00528	https://dx.doi.org/10.5258/SOTON/WP00528	Estimating the distribution of pregnancies	doi:10.5258/SOTON/WP00526	University of Southampton	doi:10.5258/SOTON/WP00526	https://dx.doi.org/10.5258/SOTON/WP00526	Census	Africa
STP	The basis for estimation: population distributions	STP	Africa 1km Population.7z	University of Southampton	doi:10.5258/SOTON/WP00004	https://dx.doi.org/10.5258/SOTON/WP00004	Calculating the proportion of women of reproductive age	Estimating fertility rates	Estimating the number of births from fertility, population and age structure	doi:10.5258/SOTON/WP00528	University of Southampton	doi:10.5258/SOTON/WP00528	https://dx.doi.org/10.5258/SOTON/WP00528	Estimating the distribution of pregnancies	doi:10.5258/SOTON/WP00526	University of Southampton	doi:10.5258/SOTON/WP00526	https://dx.doi.org/10.5258/SOTON/WP00526	Census	Africa
SEN	The basis for estimation: population distributions	SEN	Africa 1km Population.7z	University of Southampton	doi:10.5258/SOTON/WP00004	https://dx.doi.org/10.5258/SOTON/WP00004	Calculating the proportion of women of reproductive age	Estimating fertility rates	Estimating the number of births from fertility, population and age structure	doi:10.5258/SOTON/WP00528	University of Southampton	doi:10.5258/SOTON/WP00528	https://dx.doi.org/10.5258/SOTON/WP00528	Estimating the distribution of pregnancies	doi:10.5258/SOTON/WP00526	University of Southampton	doi:10.5258/SOTON/WP00526	https://dx.doi.org/10.5258/SOTON/WP00526	Census microdata	Africa
SYC	The basis for estimation: population distributions	SYC	Africa 1km Population.7z	University of Southampton	doi:10.5258/SOTON/WP00004	https://dx.doi.org/10.5258/SOTON/WP00004	Calculating the proportion of women of reproductive age	Estimating fertility rates	Estimating the number of births from fertility, population and age structure	doi:10.5258/SOTON/WP00528	University of Southampton	doi:10.5258/SOTON/WP00528	https://dx.doi.org/10.5258/SOTON/WP00528	Estimating the distribution of pregnancies	doi:10.5258/SOTON/WP00526	University of Southampton	doi:10.5258/SOTON/WP00526	https://dx.doi.org/10.5258/SOTON/WP00526	Census	Africa
SLE	The basis for estimation: population distributions	SLE	Africa 1km Population.7z	University of Southampton	doi:10.5258/SOTON/WP00004	https://dx.doi.org/10.5258/SOTON/WP00004	Calculating the proportion of women of reproductive age	Estimating fertility rates	Estimating the number of births from fertility, population and age structure	doi:10.5258/SOTON/WP00528	University of Southampton	doi:10.5258/SOTON/WP00528	https://dx.doi.org/10.5258/SOTON/WP00528	Estimating the distribution of pregnancies	doi:10.5258/SOTON/WP00526	University of Southampton	doi:10.5258/SOTON/WP00526	https://dx.doi.org/10.5258/SOTON/WP00526	Census	Africa
SOM	The basis for estimation: population distributions	SOM	Africa 1km Population.7z	University of Southampton	doi:10.5258/SOTON/WP00004	https://dx.doi.org/10.5258/SOTON/WP00004	Calculating the proportion of women of reproductive age	Estimating fertility rates	Estimating the number of births from fertility, population and age structure	doi:10.5258/SOTON/WP00528	University of Southampton	doi:10.5258/SOTON/WP00528	https://dx.doi.org/10.5258/SOTON/WP00528	Estimating the distribution of pregnancies	doi:10.5258/SOTON/WP00526	University of Southampton	doi:10.5258/SOTON/WP00526	https://dx.doi.org/10.5258/SOTON/WP00526	Multiple Indicator Cluster Surveys	Africa
ZAF	The basis for estimation: population distributions	ZAF	Africa 1km Population.7z	University of Southampton	doi:10.5258/SOTON/WP00004	https://dx.doi.org/10.5258/SOTON/WP00004	Calculating the proportion of women of reproductive age	Estimating fertility rates	Estimating the number of births from fertility, population and age structure	doi:10.5258/SOTON/WP00528	University of Southampton	doi:10.5258/SOTON/WP00528	https://dx.doi.org/10.5258/SOTON/WP00528	Estimating the distribution of pregnancies	doi:10.5258/SOTON/WP00526	University of Southampton	doi:10.5258/SOTON/WP00526	https://dx.doi.org/10.5258/SOTON/WP00526	Census - USCB	Africa
SSD	The basis for estimation: population distributions	SSD	Africa 1km Population.7z	University of Southampton	doi:10.5258/SOTON/WP00004	https://dx.doi.org/10.5258/SOTON/WP00004	Calculating the proportion of women of reproductive age	Estimating fertility rates	Estimating the number of births from fertility, population and age structure	doi:10.5258/SOTON/WP00528	University of Southampton	doi:10.5258/SOTON/WP00528	https://dx.doi.org/10.5258/SOTON/WP00528	Estimating the distribution of pregnancies	doi:10.5258/SOTON/WP00526	University of Southampton	doi:10.5258/SOTON/WP00526	https://dx.doi.org/10.5258/SOTON/WP00526	Census microdata	Africa
SDN	The basis for estimation: population distributions	SDN	Africa 1km Population.7z	University of Southampton	doi:10.5258/SOTON/WP00004	https://dx.doi.org/10.5258/SOTON/WP00004	Calculating the proportion of women of reproductive age	Estimating fertility rates	Estimating the number of births from fertility, population and age structure	doi:10.5258/SOTON/WP00528	University of Southampton	doi:10.5258/SOTON/WP00528	https://dx.doi.org/10.5258/SOTON/WP00528	Estimating the distribution of pregnancies	doi:10.5258/SOTON/WP00526	University of Southampton	doi:10.5258/SOTON/WP00526	https://dx.doi.org/10.5258/SOTON/WP00526	Census microdata	Africa
SWZ	The basis for estimation: population distributions	SWZ	Africa 1km Population.7z	University of Southampton	doi:10.5258/SOTON/WP00004	https://dx.doi.org/10.5258/SOTON/WP00004	Calculating the proportion of women of reproductive age	Estimating fertility rates	Estimating the number of births from fertility, population and age structure	doi:10.5258/SOTON/WP00528	University of Southampton	doi:10.5258/SOTON/WP00528	https://dx.doi.org/10.5258/SOTON/WP00528	Estimating the distribution of pregnancies	doi:10.5258/SOTON/WP00526	University of Southampton	doi:10.5258/SOTON/WP00526	https://dx.doi.org/10.5258/SOTON/WP00526	Demographic and Health Surveys	Africa
TZA	The basis for estimation: population distributions	TZA	Africa 1km Population.7z	University of Southampton	doi:10.5258/SOTON/WP00004	https://dx.doi.org/10.5258/SOTON/WP00004	Calculating the proportion of women of reproductive age	Estimating fertility rates	Estimating the number of births from fertility, population and age structure	doi:10.5258/SOTON/WP00528	University of Southampton	doi:10.5258/SOTON/WP00528	https://dx.doi.org/10.5258/SOTON/WP00528	Estimating the distribution of pregnancies	doi:10.5258/SOTON/WP00526	University of Southampton	doi:10.5258/SOTON/WP00526	https://dx.doi.org/10.5258/SOTON/WP00526	Census - USCB	Africa
TGO	The basis for estimation: population distributions	TGO	Africa 1km Population.7z	University of Southampton	doi:10.5258/SOTON/WP00004	https://dx.doi.org/10.5258/SOTON/WP00004	Calculating the proportion of women of reproductive age	Estimating fertility rates	Estimating the number of births from fertility, population and age structure	doi:10.5258/SOTON/WP00528	University of Southampton	doi:10.5258/SOTON/WP00528	https://dx.doi.org/10.5258/SOTON/WP00528	Estimating the distribution of pregnancies	doi:10.5258/SOTON/WP00526	University of Southampton	doi:10.5258/SOTON/WP00526	https://dx.doi.org/10.5258/SOTON/WP00526	Demographic and Health Surveys	Africa
TUN	The basis for estimation: population distributions	TUN	Africa 1km Population.7z	University of Southampton	doi:10.5258/SOTON/WP00004	https://dx.doi.org/10.5258/SOTON/WP00004	Calculating the proportion of women of reproductive age	Estimating fertility rates	Estimating the number of births from fertility, population and age structure	doi:10.5258/SOTON/WP00528	University of Southampton	doi:10.5258/SOTON/WP00528	https://dx.doi.org/10.5258/SOTON/WP00528	Estimating the distribution of pregnancies	doi:10.5258/SOTON/WP00526	University of Southampton	doi:10.5258/SOTON/WP00526	https://dx.doi.org/10.5258/SOTON/WP00526	Census	Africa
UGA	The basis for estimation: population distributions	UGA	Africa 1km Population.7z	University of Southampton	doi:10.5258/SOTON/WP00004	https://dx.doi.org/10.5258/SOTON/WP00004	Calculating the proportion of women of reproductive age	Estimating fertility rates	Estimating the number of births from fertility, population and age structure	doi:10.5258/SOTON/WP00528	University of Southampton	doi:10.5258/SOTON/WP00528	https://dx.doi.org/10.5258/SOTON/WP00528	Estimating the distribution of pregnancies	doi:10.5258/SOTON/WP00526	University of Southampton	doi:10.5258/SOTON/WP00526	https://dx.doi.org/10.5258/SOTON/WP00526	Demographic and Health Surveys	Africa
ESH	The basis for estimation: population distributions	ESH	Africa 1km Population.7z	University of Southampton	doi:10.5258/SOTON/WP00004	https://dx.doi.org/10.5258/SOTON/WP00004	Calculating the proportion of women of reproductive age	Estimating fertility rates	Estimating the number of births from fertility, population and age structure	doi:10.5258/SOTON/WP00528	University of Southampton	doi:10.5258/SOTON/WP00528	https://dx.doi.org/10.5258/SOTON/WP00528	Estimating the distribution of pregnancies	doi:10.5258/SOTON/WP00526	University of Southampton	doi:10.5258/SOTON/WP00526	https://dx.doi.org/10.5258/SOTON/WP00526	United Nations	Africa
ZMB	The basis for estimation: population distributions	ZMB	Africa 1km Population.7z	University of Southampton	doi:10.5258/SOTON/WP00004	https://dx.doi.org/10.5258/SOTON/WP00004	Calculating the proportion of women of reproductive age	Estimating fertility rates	Estimating the number of births from fertility, population and age structure	doi:10.5258/SOTON/WP00528	University of Southampton	doi:10.5258/SOTON/WP00528	https://dx.doi.org/10.5258/SOTON/WP00528	Estimating the distribution of pregnancies	doi:10.5258/SOTON/WP00526	University of Southampton	doi:10.5258/SOTON/WP00526	https://dx.doi.org/10.5258/SOTON/WP00526	Census - USCB	Africa
ZWE	The basis for estimation: population distributions	ZWE	Africa 1km Population.7z	University of Southampton	doi:10.5258/SOTON/WP00004	https://dx.doi.org/10.5258/SOTON/WP00004	Calculating the proportion of women of reproductive age	Estimating fertility rates	Estimating the number of births from fertility, population and age structure	doi:10.5258/SOTON/WP00528	University of Southampton	doi:10.5258/SOTON/WP00528	https://dx.doi.org/10.5258/SOTON/WP00528	Estimating the distribution of pregnancies	doi:10.5258/SOTON/WP00526	University of Southampton	doi:10.5258/SOTON/WP00526	https://dx.doi.org/10.5258/SOTON/WP00526	Demographic and Health Surveys	Africa
